# Supplementary material for: Interactions and effects of a stannous-containing sodium fluoride dentifrice on oral pathogens and the oral microbiome
Source: Front Microbiol. 2024 Feb 15;15:1327913. doi: 10.3389/fmicb.2024.1327913 (PMC10902866; doi:10.3389/fmicb.2024.1327913)
Supplement: Supplementary file 2 [file Data_Sheet_2.XLSX]

## Sheet: Table S1
Table S1: Sequencing profile of samples
Kingdom	Phylum	Class	Order	Family	Genus	Species	D2-1-NA	D2-1-Sn	D2-1-Zn	D2-11-NA	D2-11-Sn	D2-11-Zn	D2-12-NA	D2-12-Sn	D2-12-Zn	D2-13-NA	D2-13-Sn	D2-13-Zn	D2-14-NA	D2-14-Sn	D2-14-Zn	D2-16-NA	D2-16-Sn	D2-16-Zn	D2-17-NA	D2-17-Sn	D2-17-Zn	D2-19-NA	D2-19-Sn	D2-19-Zn	D2-2-NA	D2-2-Sn	D2-2-Zn	D2-20-NA	D2-20-Sn	D2-20-Zn	D2-4-NA	D2-4-Sn	D2-4-Zn	D2-5-NA	D2-5-Sn	D2-5-Zn	D2-6-NA	D2-6-Sn	D2-6-Zn	D2-8-NA	D2-8-Sn	D2-8-Zn	D2-9-NA
Bacteria	Firmicutes	Bacilli	Lactobacillales	Aerococcaceae	Abiotrophia	Abiotrophia_defectiva	0.0013895	0.00218658	0.00597997	0	0	1.80398e-05	2.32048e-05	4.274e-05	3.57749e-05	0	0	0	0	0	0	0.0119207	0.00641265	0.00846583	0	1.40029e-05	0	0.00078358	0.000463343	0.000890625	4.17554e-05	0.000112568	3.10925e-05	0	0	0	0	0	0	1.07081e-05	2.01727e-05	2.22653e-05	5.77964e-05	0.000103652	0.000374849	0	0	0	0
Bacteria	Firmicutes	Bacilli	Lactobacillales	Aerococcaceae	Abiotrophia	Abiotrophia_sp_HMSC24B09	0.000538753	0.000819136	0.00235053	7.73968e-06	9.76107e-06	3.43775e-05	4.07791e-05	0.000115461	8.25615e-05	0	0	0	0	0	0	0.00499064	0.00255423	0.00323521	0	0	0	0.000416704	0.000260455	0.000433839	5.77737e-05	0.00012416	1.29036e-05	0	0	0	0	0	0	2.30384e-05	2.95842e-05	3.2335e-05	5.03276e-05	0.00012315	0.000836693	0	0	0	0
Bacteria	Firmicutes	Clostridia	Clostridiales	Lachnospiraceae	Acetatifactor	Acetatifactor_muris	0	0	0	0	5.76404e-06	0	0	0	0	0	0	0	0	0	0	0	0	0	0	0	0	0	0	0	3.42253e-05	0	0	0	0	0	5.22578e-06	0	0	0	0	0	0	0	0	0	0	0	0
Bacteria	Proteobacteria	Alphaproteobacteria	Rhodospirillales	Acetobacteraceae	Acetobacter	Acetobacter_aceti	0	0	0	0	0	0	0	0	0	0	0	0	0	0	0	2.49829e-06	0	0	0	0	0	0	0	0	2.32397e-06	0	0	0	0	0	0	0	0	0	0	0	0	0	0	0	0	0	0
Bacteria	Proteobacteria	Gammaproteobacteria	Pseudomonadales	Moraxellaceae	Acinetobacter	Acinetobacter_baumannii	0	0	0	0	0	0	0	0	0	0	0	0	0	0	0	0	0	0	0	0	0	0	0	0	0.000230606	0	2.35987e-05	0	0	0	0	0	0	0	0	0	0	0	0	0	0	0	1.68613e-05
Bacteria	Proteobacteria	Gammaproteobacteria	Pseudomonadales	Moraxellaceae	Acinetobacter	Acinetobacter_johnsonii	0	0	0	0	0	0	0	0	0	0	0	0	0	0	0	0	0	0	0	0	0	0	0	0	5.10957e-06	0	0	3.00251e-06	0	0	0	0	0	0	1.00785e-06	6.62918e-06	0	0	0	0	0	0	2.74502e-05
Bacteria	Proteobacteria	Gammaproteobacteria	Pseudomonadales	Moraxellaceae	Acinetobacter	Acinetobacter_junii	0.00389971	0	0	5.42041e-06	0	0	0	0	0	0	0	0	0	0	0	0	0	0	0	3.86223e-05	0	0	0	0	0.00727972	0.000619126	0.000647947	0	0	0	8.3597e-06	0	0	0	3.59829e-06	0	0	0	0	5.43231e-06	0	0	5.30409e-05
Bacteria	Proteobacteria	Gammaproteobacteria	Pseudomonadales	Moraxellaceae	Acinetobacter	Acinetobacter_ursingii	0	0	0	0	0	0	0	0	0	0	0	0	0	0	0	0	0	0	6.41756e-06	0	2.21855e-05	0	0	0	0	0	0	0	0	0	0	0	0	0.000957458	0.000360519	0.00032512	0	0	0	0	0	0	7.36323e-06
Bacteria	Actinobacteria	Actinobacteria	Actinomycetales	Actinomycetaceae	Actinobaculum	Actinobaculum_sp_oral_taxon_183_str_F0552	8.30167e-06	3.02868e-06	6.11776e-06	4.36754e-06	2.47687e-06	5.75991e-06	3.27801e-06	0	3.97659e-06	2.76515e-06	3.79413e-06	5.75783e-06	2.74847e-05	5.35992e-06	1.79456e-05	5.23158e-06	3.47583e-06	5.11816e-06	3.02176e-06	3.92794e-06	3.34052e-06	4.87442e-06	5.19204e-06	1.5818e-05	1.62035e-05	6.52603e-06	6.02081e-06	3.74222e-06	3.15609e-06	9.64333e-06	3.05414e-06	3.05094e-06	6.0282e-06	7.06868e-06	0	3.05394e-06	1.18578e-05	1.02769e-05	8.00558e-06	4.34596e-06	0	6.00037e-06	5.12067e-06
Bacteria	Actinobacteria	Actinobacteria	Actinomycetales	Actinomycetaceae	Actinomyces	Actinomyces_bouchesdurhonensis	9.79503e-06	1.94915e-05	2.35803e-05	2.57997e-05	8.36704e-06	9.99288e-06	4.87384e-06	8.00341e-06	1.65062e-05	7.79952e-06	1.73402e-06	2.29849e-05	7.46013e-06	1.36929e-05	1.25238e-05	7.32522e-06	1.91741e-05	9.17178e-06	7.54018e-06	2.07325e-05	3.00279e-05	1.16436e-05	1.79082e-05	2.86374e-05	2.62593e-05	1.60251e-05	2.16995e-05	1.26549e-05	1.77277e-05	1.08242e-05	8.85594e-06	1.2169e-05	8.70742e-06	1.02929e-05	1.32017e-06	2.32748e-06	0	0	0	1.58667e-05	8.69578e-06	7.27451e-06	1.24333e-05
Bacteria	Actinobacteria	Actinobacteria	Actinomycetales	Actinomycetaceae	Actinomyces	Actinomyces_dentalis	4.6255e-06	0	0	0	0	0	0	0	0	0	0	0	0	0	0	0	0	0	0	2.29874e-06	0	4.60486e-06	2.22077e-06	7.93059e-06	1.20801e-05	0	0	2.42742e-06	2.1779e-06	2.98754e-06	0	0	0	0	0	0	0	0	0	3.31156e-06	0	0	0
Bacteria	Actinobacteria	Actinobacteria	Actinomycetales	Actinomycetaceae	Actinomyces	Actinomyces_gerencseriae	0	0	2.40515e-06	0	1.73533e-06	0	1.99653e-06	0	8.37742e-06	2.62323e-06	0	2.27555e-06	0	0	0	0	0	2.84297e-06	0	1.76915e-06	3.03378e-06	2.17565e-06	0	9.13551e-07	8.34371e-06	2.03029e-06	3.106e-06	0	0	3.86555e-06	0	0	1.70687e-06	0	0	0	0	0	2.14071e-06	2.51577e-06	0	0	0
Bacteria	Actinobacteria	Actinobacteria	Actinomycetales	Actinomycetaceae	Actinomyces	Actinomyces_graevenitzii	2.65508e-05	5.3932e-05	6.0472e-05	2.81168e-05	1.5318e-05	2.76631e-05	7.82106e-06	2.27075e-06	0	0	3.33037e-06	1.35199e-05	1.9341e-05	3.88291e-05	1.28741e-05	8.51626e-06	9.43207e-06	7.91416e-06	3.45707e-05	5.40499e-05	5.16617e-05	1.05249e-05	2.20889e-05	1.93678e-05	1.92116e-05	7.78197e-06	1.98739e-05	3.57696e-05	5.76491e-05	1.81546e-05	0	0	0	0	0	0	0	0	0	2.08363e-05	5.91931e-06	8.80494e-06	0.000108791
Bacteria	Actinobacteria	Actinobacteria	Actinomycetales	Actinomycetaceae	Actinomyces	Actinomyces_johnsonii	9.81119e-06	0	2.03849e-05	1.1583e-05	5.77968e-06	1.90086e-05	7.23262e-06	1.22381e-05	1.30676e-05	2.06023e-05	1.19198e-05	8.31319e-05	0	0	1.05265e-05	3.3518e-05	3.18634e-05	9.63971e-06	7.02728e-06	1.73056e-05	3.32341e-05	0.000105781	0.000229747	0.000312751	1.40038e-05	7.87407e-06	2.11894e-05	9.48426e-06	1.44723e-05	1.07833e-05	0	0	2.84081e-06	1.04665e-05	2.08253e-06	8.67932e-06	9.86384e-06	0	1.45941e-05	5.0321e-05	1.03368e-05	1.22471e-05	3.55308e-05
Bacteria	Actinobacteria	Actinobacteria	Actinomycetales	Actinomycetaceae	Actinomyces	Actinomyces_massiliensis	5.01747e-06	4.28876e-06	4.88233e-06	2.59232e-06	2.03785e-06	2.37501e-06	2.81862e-06	5.44829e-07	1.90799e-06	2.64137e-06	3.11149e-06	7.64031e-06	4.38255e-06	3.68973e-06	2.28612e-06	7.83569e-06	1.15154e-05	2.54062e-06	2.75236e-06	3.75141e-06	4.64079e-06	1.66201e-06	1.02606e-06	1.40924e-06	3.82981e-05	1.49938e-06	2.97863e-06	1.71035e-06	2.99776e-06	2.48892e-06	2.43731e-06	3.51244e-06	2.65698e-06	4.34689e-06	8.09527e-07	2.07455e-06	6.15464e-06	2.26689e-06	4.43204e-06	2.60126e-06	2.65658e-06	2.97653e-06	2.23946e-06
Bacteria	Actinobacteria	Actinobacteria	Actinomycetales	Actinomycetaceae	Actinomyces	Actinomyces_naeslundii	2.14746e-05	2.04182e-05	5.4429e-05	4.50857e-05	5.43643e-05	0.000151567	1.16593e-05	6.85819e-06	1.93179e-05	3.79306e-05	2.9101e-05	0.000131729	1.31415e-05	7.85805e-06	3.49203e-05	0.000205719	0.000183067	4.80726e-05	3.67155e-05	0.000127013	9.47506e-05	6.27039e-05	4.30631e-05	7.98961e-05	8.18488e-05	5.45041e-05	3.97512e-05	5.91875e-05	4.7892e-05	8.01504e-05	1.33326e-05	1.63447e-05	1.10861e-05	5.7741e-05	2.48092e-05	7.52681e-05	3.00509e-05	1.11617e-05	3.96275e-05	0.000237714	4.42387e-05	0.000132571	0.000182647
Bacteria	Actinobacteria	Actinobacteria	Actinomycetales	Actinomycetaceae	Actinomyces	Actinomyces_oris	0.000397173	0.000764532	0.00155375	0.00106061	0.00130146	0.00342926	0.000208494	0.000161573	0.000285236	0.00118893	0.000847784	0.00403434	0.000187735	0.000116029	0.000833295	0.00402678	0.0034623	0.000973138	0.000748066	0.00364303	0.00280084	0.00136309	0.000554618	0.00103864	0.00248269	0.0013261	0.000894168	0.00194188	0.00152885	0.0020081	0.000393434	0.000377501	0.000290969	0.00091973	0.00038135	0.00132215	0.000557973	0.000175443	0.000684672	0.00317869	0.000951248	0.00199269	0.00646049
Bacteria	Actinobacteria	Actinobacteria	Actinomycetales	Actinomycetaceae	Actinomyces	Actinomyces_sp_HMSC035G02	0.000220406	0.000398379	0.0004652	0.000153273	0.000134472	0.000162812	0.000179998	0.000148512	0.000254191	0.000366601	0.000212452	0.00228135	0.000757286	0.00137695	0.00188747	4.07822e-05	0.000143522	9.05974e-05	0.000971459	0.0031601	0.00365205	0.00178918	0.00337396	0.00587497	0.000271179	0.00017643	0.000292609	7.42148e-05	0.000137025	0.000192634	0.000160385	0.000355697	0.000172494	0.00013198	2.30973e-05	2.40376e-05	5.02718e-05	5.39291e-05	6.5784e-05	0.000256682	0.000106528	0.000117854	0.000206409
Bacteria	Actinobacteria	Actinobacteria	Actinomycetales	Actinomycetaceae	Actinomyces	Actinomyces_sp_HMSC08A09	3.22859e-05	5.7945e-05	0.000147292	7.52722e-05	6.33435e-05	0.000140201	1.92416e-05	1.21944e-05	2.42327e-05	4.19622e-05	2.94123e-05	0.000177719	1.55794e-05	0	6.41514e-05	0.000333901	0.000275839	8.55507e-05	1.57418e-05	0.00012547	0.000146486	0.000121253	5.86879e-05	0.000132819	0.000165993	0.00013145	7.16644e-05	0.000126832	0.000105919	9.9936e-05	2.45551e-05	2.61819e-05	3.17364e-05	7.1871e-05	2.4047e-05	0.000116989	4.42735e-05	0	4.78425e-05	0.000231873	0.000105201	0.000117257	0.00031052
Bacteria	Actinobacteria	Actinobacteria	Actinomycetales	Actinomycetaceae	Actinomyces	Actinomyces_sp_ICM39	0.000231911	0.000360131	0.000457766	0.00103285	0.00116158	0.000987033	0.000157245	0.000157691	0.000241228	7.85492e-05	2.04884e-05	0.000154038	0.000154547	0.000286997	0.000260109	6.62831e-05	0.000169829	0.000118044	0.000430529	0.000412374	0.000317506	6.73368e-05	0.000102836	0.000159623	0.000416009	0.000237428	0.000430492	4.26158e-05	4.45359e-05	7.03064e-05	0.000108476	0.000193189	7.99011e-05	0.000130387	3.61233e-05	3.15386e-05	5.55954e-05	7.46439e-05	7.55846e-05	0.000547651	0.00021819	0.000249809	0.00313003
Bacteria	Actinobacteria	Actinobacteria	Actinomycetales	Actinomycetaceae	Actinomyces	Actinomyces_sp_ICM47	4.50632e-05	7.47607e-05	6.62425e-05	2.76714e-05	2.24844e-05	2.57855e-05	2.2228e-05	1.81785e-05	3.24457e-05	8.01591e-06	2.6435e-06	1.57861e-05	1.02599e-05	1.613e-05	1.2807e-05	1.20213e-05	1.87295e-05	1.39869e-05	4.63607e-06	1.13013e-05	1.55952e-05	0.000100142	0.000181682	0.000297319	4.05351e-05	2.36592e-05	4.09937e-05	1.70763e-05	3.05608e-05	1.60888e-05	8.91751e-06	1.16062e-05	4.41644e-06	2.56923e-05	4.98709e-06	6.57585e-06	1.40322e-05	1.05871e-05	1.58758e-05	3.67274e-05	2.12913e-05	1.9374e-05	8.89856e-05
Bacteria	Actinobacteria	Actinobacteria	Actinomycetales	Actinomycetaceae	Actinomyces	Actinomyces_sp_ICM54	0.000121055	0.000232286	0.000229794	0.000218227	0.000143163	0.000156655	0.00024252	0.000209316	0.000409764	0.000416549	0.000114516	0.00140436	4.11393e-05	7.49258e-05	8.96415e-05	0.000105974	0.000382976	0.000130588	0.000101874	0.000216022	0.000290635	0.000148668	0.000260019	0.000315609	0.000550695	0.000416696	0.00066852	4.32246e-05	8.41365e-05	7.17316e-05	0.000585279	0.00182893	0.000548246	0.000138961	3.07394e-05	3.73378e-05	0.000139685	0.000107433	0.000162522	0.000222154	9.50014e-05	0.000106671	0.000200303
Bacteria	Actinobacteria	Actinobacteria	Actinomycetales	Actinomycetaceae	Actinomyces	Actinomyces_sp_ICM58	0.000114736	0.000165974	0.000178271	7.74013e-05	6.43684e-05	5.11381e-05	3.38826e-05	3.08373e-05	5.65135e-05	7.17122e-06	5.45668e-06	2.84318e-05	1.11756e-05	1.72698e-05	1.62875e-05	1.81951e-05	7.47592e-05	2.56848e-05	2.80162e-05	3.68177e-05	6.34775e-05	1.30499e-05	1.73725e-05	3.14902e-05	4.84263e-05	2.96065e-05	6.1184e-05	5.70302e-05	0.000100806	4.88139e-05	9.22775e-06	6.18352e-06	6.05012e-06	1.1521e-05	5.72846e-06	0	1.13431e-05	8.20432e-06	1.13821e-05	0.000118139	6.7852e-05	4.699e-05	3.1425e-05
Bacteria	Actinobacteria	Actinobacteria	Actinomycetales	Actinomycetaceae	Actinomyces	Actinomyces_sp_Marseille_P3109	0	0	1.35297e-05	0	0	0	0	0	0	0	0	0	0	0	0	1.21472e-05	1.0959e-05	0	0	0	0	0	0	0	4.48784e-06	3.5895e-06	0	0	0	0	0	0	0	0	0	3.94374e-06	0	0	9.22632e-06	0	0	7.76039e-06	0
Bacteria	Actinobacteria	Actinobacteria	Actinomycetales	Actinomycetaceae	Actinomyces	Actinomyces_sp_oral_taxon_170_str_F0386	0	0	2.66176e-06	0	0	3.32245e-06	0	0	0	0	0	3.043e-06	0	0	0	2.36521e-05	2.8474e-05	4.37627e-06	1.4351e-06	5.10819e-06	4.62692e-06	3.68022e-06	2.11715e-06	5.49648e-06	2.42538e-06	0	2.74943e-06	2.87649e-06	2.92184e-06	0	0	0	0	0	0	2.92954e-06	9.79669e-06	0	1.26586e-05	0	0	0	5.43115e-05
Bacteria	Actinobacteria	Actinobacteria	Actinomycetales	Actinomycetaceae	Actinomyces	Actinomyces_sp_oral_taxon_171_str_F0337	0	8.81182e-06	1.23783e-05	0	0	1.4993e-05	0	0	8.68241e-06	0	0	0	0	0	0	4.38456e-05	3.08388e-05	7.31973e-06	0	0	0	8.85937e-06	0	6.46248e-06	0	0	0	0	0	0	0	0	0	9.35393e-06	1.30888e-05	3.00861e-05	0	0	1.01673e-05	1.25132e-05	0	1.14375e-05	0
Bacteria	Actinobacteria	Actinobacteria	Actinomycetales	Actinomycetaceae	Actinomyces	Actinomyces_sp_oral_taxon_172_str_F0311	9.50258e-05	0.000156287	0.000165136	4.2378e-05	3.94879e-05	3.13166e-05	3.85337e-05	3.56977e-05	4.3608e-05	2.0449e-05	1.16635e-05	8.0824e-05	1.16684e-05	2.73344e-05	1.81834e-05	2.28963e-05	8.09021e-05	3.25335e-05	3.46787e-05	5.78794e-05	7.61509e-05	2.01932e-05	2.3736e-05	4.93521e-05	5.05279e-05	3.02984e-05	5.09059e-05	6.48369e-05	0.000114628	6.17523e-05	1.12132e-05	2.49808e-05	7.53917e-06	3.05844e-05	3.91718e-06	8.38088e-06	1.05383e-05	9.35248e-06	9.89664e-06	8.63098e-05	5.09445e-05	3.91283e-05	4.04847e-05
Bacteria	Actinobacteria	Actinobacteria	Actinomycetales	Actinomycetaceae	Actinomyces	Actinomyces_sp_oral_taxon_175_str_F0384	3.32998e-05	6.2414e-05	0.000211307	3.47339e-05	2.59198e-05	0.000109236	2.59013e-05	2.2571e-05	3.71546e-05	4.70785e-05	3.09588e-05	0.000115833	0	0	1.4105e-05	0.000949919	0.000568444	0.000185532	4.29564e-05	0.000248275	0.00072132	0.000430037	0.000253252	0.000384951	9.94409e-05	6.89605e-05	5.09671e-05	7.72816e-05	4.92724e-05	5.45968e-05	1.31523e-05	0	0	4.47552e-05	1.61416e-05	7.87042e-05	9.19121e-05	3.61503e-05	0.000108447	0.000473503	0.000377734	0.000227956	0.000111844
Bacteria	Actinobacteria	Actinobacteria	Actinomycetales	Actinomycetaceae	Actinomyces	Actinomyces_sp_oral_taxon_180_str_F0310	1.54347e-05	1.36439e-05	1.06467e-05	2.08413e-05	0	0	0	2.54954e-05	0	1.86763e-05	0	3.20187e-05	0	1.6912e-05	2.6737e-05	0	3.19305e-05	2.48905e-05	0	5.60607e-05	6.38417e-05	1.39473e-05	1.08222e-05	2.88639e-05	0	0	0	0	7.04384e-06	0	0	1.3181e-05	0	0.000130168	1.5238e-05	2.38497e-05	0	0	0	0	0	1.81633e-05	0
Bacteria	Actinobacteria	Actinobacteria	Actinomycetales	Actinomycetaceae	Actinomyces	Actinomyces_sp_oral_taxon_181_str_F0379	6.30529e-05	0.000123939	8.58804e-05	0.000105924	0.000717819	0.000763517	4.33692e-06	6.09231e-06	1.17274e-05	1.05313e-05	5.97912e-06	1.44307e-05	0.000119689	0.00023676	9.72933e-05	0	6.66857e-06	2.9457e-06	6.01802e-05	0.00024665	0.000119842	2.91516e-05	0.000113341	8.45339e-05	8.70337e-05	1.67259e-05	3.83447e-05	0.000176554	0.000450483	0.000221393	1.71179e-05	4.12259e-05	5.57739e-06	1.57511e-05	6.52092e-06	1.06693e-05	4.82532e-05	1.97958e-05	2.28314e-05	0.000127426	3.26536e-05	3.58835e-05	0.000724692
Bacteria	Actinobacteria	Actinobacteria	Actinomycetales	Actinomycetaceae	Actinomyces	Actinomyces_sp_oral_taxon_414	0	0	0	0	0	0	0	0	0	0	0	0	0	0	0	0	0	0	0	0	0	0	0	0	3.44759e-06	0	0	0	0	0	0	0	0	0	0	0	0	0	0	3.07704e-06	0	0	0
Bacteria	Actinobacteria	Actinobacteria	Actinomycetales	Actinomycetaceae	Actinomyces	Actinomyces_sp_oral_taxon_448_str_F0400	8.73563e-06	1.86443e-06	3.4537e-06	2.61931e-06	3.03812e-06	9.04369e-06	3.36818e-06	0	1.62081e-06	5.07375e-06	3.66473e-06	1.31577e-06	2.43163e-06	0	0	4.25332e-06	4.68183e-06	1.72259e-06	1.57874e-06	5.10365e-06	3.18886e-06	6.49425e-06	1.22261e-06	3.11185e-06	1.02652e-05	1.89407e-06	3.67241e-06	1.73155e-06	1.32251e-06	1.32277e-05	0	6.03178e-06	3.03008e-06	2.83415e-06	0	2.15726e-06	0	3.74229e-06	6.01543e-06	5.66547e-06	1.55404e-06	7.4647e-06	2.4697e-06
Bacteria	Actinobacteria	Actinobacteria	Actinomycetales	Actinomycetaceae	Actinomyces	Actinomyces_sp_oral_taxon_848_str_F0332	0	0	0	0	0	0	0	0	0	0	0	0	0	0	0	0	0	0	0	0	0	3.06108e-06	0	6.00261e-06	0	0	0	0	0	0	0	0	0	0	0	0	0	0	2.3648e-06	0	0	0	0
Bacteria	Actinobacteria	Actinobacteria	Actinomycetales	Actinomycetaceae	Actinomyces	Actinomyces_sp_oral_taxon_849_str_F0330	1.10874e-05	1.06577e-05	2.62636e-05	0	0	8.34486e-06	1.47094e-05	1.18415e-05	1.53173e-05	0	0	1.8999e-05	0	0	0	1.33443e-05	9.32051e-06	0	0	5.11378e-06	6.456e-06	2.06105e-05	2.55883e-05	4.35352e-05	0	0	9.26892e-06	6.27453e-06	9.66489e-06	7.94059e-06	0	0	0	0	0	5.36433e-06	0	0	0	2.07296e-05	6.349e-06	1.4807e-05	3.83505e-05
Bacteria	Actinobacteria	Actinobacteria	Actinomycetales	Actinomycetaceae	Actinomyces	Actinomyces_sp_oral_taxon_877_str_F0543	0	0	0	0	0	3.04372e-06	0	0	0	0	0	2.32573e-06	0	0	0	0	0	0	0	0	0	2.82353e-06	4.03979e-06	7.04114e-06	0	2.23768e-06	0	0	0	0	0	3.12266e-06	0	6.2155e-06	2.03042e-06	7.8645e-06	0	0	0	0	0	5.93799e-06	0
Bacteria	Actinobacteria	Actinobacteria	Actinomycetales	Actinomycetaceae	Actinomyces	Actinomyces_sp_S6_Spd3	0.000128004	0.000364668	0.000284337	6.65104e-05	9.09194e-05	0.000147146	6.40844e-05	0.000102556	0.000128607	0.00014269	2.96637e-05	0.000145677	3.05072e-05	5.47759e-05	3.2849e-05	1.26516e-05	4.67331e-05	1.13543e-05	1.34806e-05	5.80262e-05	9.95955e-05	4.16195e-05	0.00010184	0.000118584	0.000161168	5.13863e-05	0.000442188	0.000122015	0.000248486	0.000116085	0.000183383	0.000765782	0.000136732	6.94618e-06	4.73219e-06	4.89349e-06	0.000163792	0.000109481	0.000137707	6.81248e-05	3.38966e-05	3.46457e-05	0.000179972
Bacteria	Actinobacteria	Actinobacteria	Actinomycetales	Actinomycetaceae	Actinomyces	Actinomyces_timonensis	0	0	0	0	0	0	0	0	0	0	0	0	0	0	0	0	0	0	0	6.58796e-06	0	0	0	1.28041e-06	0	0	0	0	0	0	0	0	0	0	0	0	0	0	0	0	0	0	0
Bacteria	Actinobacteria	Actinobacteria	Actinomycetales	Actinomycetaceae	Actinomyces	Actinomyces_viscosus	0	6.00087e-06	1.25747e-05	8.79413e-06	9.99546e-06	3.24612e-05	4.44073e-06	3.96506e-06	8.73492e-06	1.80498e-05	5.42707e-05	7.94193e-05	1.90807e-05	0	1.80745e-05	5.61215e-05	4.70904e-05	9.89962e-06	1.37939e-05	5.73621e-05	3.06384e-05	2.21558e-05	1.18884e-05	2.1787e-05	1.83699e-05	1.24816e-05	8.61407e-06	2.28745e-05	6.75973e-05	2.08636e-05	1.94135e-05	2.43968e-05	1.30303e-05	1.77619e-05	1.14815e-05	4.22497e-05	9.32036e-06	0	7.14803e-06	0.000176297	2.12816e-05	3.0602e-05	9.61479e-05
Bacteria	Actinobacteria	Actinobacteria	Actinomycetales	Actinomycetaceae	unclassified	Actinomycetaceae_bacterium	0	0	0	0	0	0	0	0	0	0	1.49335e-06	3.51133e-06	0	0	0	2.04751e-05	1.60628e-05	0	0	0	2.50332e-06	6.11502e-06	0	5.2954e-06	0	0	0	1.92489e-06	2.18724e-06	0	0	0	0	8.41979e-06	2.18609e-06	1.2086e-05	0	0	1.04311e-05	0	0	0	0
Bacteria	Actinobacteria	Actinobacteria	Actinomycetales	Actinomycetaceae	unclassified	Actinomycetaceae_bacterium_BA112	0	0	2.69767e-06	0	0	0	0	0	0	0	0	0	0	0	0	0	0	0	0	0	0	0	0	4.00025e-06	1.29053e-06	0	1.09031e-05	0	0	2.34604e-06	0	0	0	0	0	0	0	0	0	0	0	0	0
Bacteria	Firmicutes	Clostridia	Clostridiales	Ruminococcaceae	Acutalibacter	Acutalibacter_sp_1XD8_33	0	0	0	0	6.55091e-06	0	0	0	0	0	0	0	0	0	0	0	0	0	0	0	0	0	0	0	6.75681e-05	0	0	0	0	0	1.56051e-05	0	0	0	0	0	0	0	0	0	0	0	0
Bacteria	Proteobacteria	Gammaproteobacteria	Pasteurellales	Pasteurellaceae	Aggregatibacter	Aggregatibacter_actinomycetemcomitans	1.53786e-05	0	0	0	0	0	0	0	0	0	0	0	0	0	0	0	0	0	0	0	0	0	0	0	0	0	0	0	0	0.00195936	0	0	0	0	0	0	0	0	0	0	0	0	0
Bacteria	Proteobacteria	Gammaproteobacteria	Pasteurellales	Pasteurellaceae	Aggregatibacter	Aggregatibacter_aphrophilus	0.00057791	0.00146686	0.000910713	0.00104975	0.000550979	0.000872562	0.000559429	0.000576236	0.000553535	0.00177295	0.00111101	0.000306902	0.00276702	0.00102908	0.0019817	0.000103661	0.000100265	4.22402e-05	0.00345328	0.00113022	0.00105567	0.000755009	0.000251488	0.000414791	0.000455491	0.000589804	0.000459704	0.00104992	0.00046503	0.000720282	0.000166083	0.000235695	0.000134804	0.00144873	0.000147513	0.000123771	0.00100006	0.000422756	0.00789834	0.000433916	0.000531391	0.000648576	0.000354685
Bacteria	Proteobacteria	Gammaproteobacteria	Pasteurellales	Pasteurellaceae	Aggregatibacter	Aggregatibacter_kilianii	4.41063e-05	0	3.03114e-05	0	0	0	0	1.19023e-05	0	0	0	0	0	0	0	0	0	0	0	0	0	1.96522e-05	0	0	0	0	0	0	0	0	0	0	0	0	0	0	0	0	0.000367426	0	0	0	0
Bacteria	Proteobacteria	Gammaproteobacteria	Pasteurellales	Pasteurellaceae	Aggregatibacter	Aggregatibacter_segnis	0.000946733	0.000147371	0.000330106	0.000572986	0.000293492	0.000434231	0.000731642	0.000966404	0.000358297	0.00188823	0.000453025	0.000106883	0.00475508	0.00159171	0.00241059	5.98151e-05	0.000150129	1.12045e-05	0.00223389	0.000861436	0.000711936	0.000663594	0.000107849	0.000179409	0.00221978	0.00195585	0.00129681	0.000214674	8.88546e-05	0.000352561	6.04436e-05	6.13173e-05	4.922e-05	0.00552859	0.00038467	0.000356729	0.000488436	0.000338527	0.000353309	0.000571748	0.000681695	0.00119564	9.12033e-05
Bacteria	Proteobacteria	Gammaproteobacteria	Pasteurellales	Pasteurellaceae	Aggregatibacter	Aggregatibacter_sp_oral_taxon_458_str_W10330	0.000962455	0.000113185	0.000314471	0.000466732	0.000131913	0.000158353	8.47776e-05	0.000125068	3.57598e-05	3.26633e-05	4.36491e-05	3.57996e-05	2.91967e-05	6.32104e-05	0.000580084	0	3.07883e-05	0	1.79628e-05	1.01947e-05	0	0.00061699	3.81801e-05	0.000108176	0	0	0	5.37672e-06	1.4622e-05	2.71727e-05	5.71653e-05	8.52505e-05	5.66008e-05	0.000332851	7.02367e-05	9.16371e-06	0.000216546	8.44395e-05	0.000402932	0.00133166	0.00170369	0.00278619	0.00013057
Bacteria	Proteobacteria	Alphaproteobacteria	Rhizobiales	Rhizobiaceae	Agrobacterium	Agrobacterium_sp_FDAARGOS_525	0	0	0	0	0	0	0	0	0	0	0	0	0	0	0	0	0	0	0	0	0	0	0	0	0	1.50554e-06	0	0	0	0	0	0	0	0	0	0	0	0	0	0	0	0	0
Bacteria	Proteobacteria	Alphaproteobacteria	Rhizobiales	Rhizobiaceae	Agrobacterium	Agrobacterium_tumefaciens	0	0	0	0	0	0	0	0	0	0	0	0	0	0	0	0	0	0	0	0	0	0	0	0	8.49695e-06	0	0	0	0	0	0	0	0	0	0	0	0	0	0	0	0	0	0
Bacteria	Verrucomicrobia	Verrucomicrobiae	Verrucomicrobiales	Akkermansiaceae	Akkermansia	Akkermansia_muciniphila	0.000203205	6.18113e-06	0	3.55803e-05	0.00155964	0	1.87707e-05	5.93291e-06	0	5.51738e-05	0	0	2.63479e-05	0	0	4.92284e-05	0	0	1.85519e-05	0	0	8.32879e-06	0	0	0.00914764	2.5673e-05	0	7.05733e-05	0	0	0.00129093	1.50703e-05	0	0.000455146	1.8916e-05	0	0.000110864	1.76011e-05	0	0.000118381	2.19908e-05	0	8.49036e-05
Bacteria	Proteobacteria	Betaproteobacteria	Burkholderiales	Alcaligenaceae	Alcaligenes	Alcaligenes_faecalis	0	0	0	0	0	0	0	0	0	0	9.54139e-07	0	0	0	0	0	0	0	0	0	0	0	0	0	1.90094e-06	0	0	0	0	0	0	0	0	0	0	0	0	0	0	0	0	0	0
Bacteria	Bacteroidetes	Bacteroidia	Bacteroidales	Rikenellaceae	Alistipes	Alistipes_onderdonkii	0	0	0	0	0	0	0	0	0	0	0	0	0	0	0	0	0	0	0	0	0	0	0	0	6.14404e-06	0	0	0	0	0	0	0	0	0	0	0	0	0	0	0	0	0	0
Bacteria	Bacteroidetes	Bacteroidia	Bacteroidales	Rikenellaceae	Alistipes	Alistipes_putredinis	0	0	0	0	1.2878e-06	0	0	0	0	0	0	0	0	0	0	0	0	0	0	0	0	0	0	0	5.36189e-06	0	0	0	0	0	0	0	0	0	0	0	0	0	0	0	0	0	0
Bacteria	Bacteroidetes	Bacteroidia	Bacteroidales	Rikenellaceae	Alistipes	Alistipes_senegalensis	0	0	0	0	9.2783e-07	0	0	0	0	0	0	0	0	0	0	0	0	0	0	0	0	0	0	0	7.66745e-06	0	0	0	0	0	0	0	0	0	0	0	0	0	0	0	0	0	0
Bacteria	Bacteroidetes	Bacteroidia	Bacteroidales	Rikenellaceae	Alistipes	Alistipes_shahii	0	0	0	0	0	0	0	0	0	0	0	0	0	0	0	0	0	0	0	0	0	0	0	0	5.19809e-06	0	0	0	0	0	0	0	0	0	0	0	0	0	0	0	0	0	0
Bacteria	Bacteroidetes	Bacteroidia	Bacteroidales	Rikenellaceae	Alistipes	Alistipes_sp_5CPEGH6	0	0	0	0	1.11342e-06	0	0	0	0	0	0	0	0	0	0	0	0	0	0	0	0	0	0	0	8.70757e-06	0	0	0	0	0	0	0	0	0	0	0	0	0	0	0	0	0	0
Bacteria	Bacteroidetes	Bacteroidia	Bacteroidales	Rikenellaceae	Alistipes	Alistipes_sp_6CPBBH3	0	0	0	0	0	0	0	0	0	0	0	0	0	0	0	0	0	0	0	0	0	0	0	0	3.62088e-06	0	0	0	0	0	0	0	0	0	0	0	0	0	0	0	0	0	0
Bacteria	Bacteroidetes	Bacteroidia	Bacteroidales	Rikenellaceae	Alistipes	Alistipes_sp_An66	0	0	0	0	0	0	0	0	0	0	0	0	0	0	0	0	0	0	0	0	0	0	0	0	1.99684e-06	0	0	0	0	0	0	0	0	0	0	0	0	0	0	0	0	0	0
Bacteria	Bacteroidetes	Bacteroidia	Bacteroidales	Rikenellaceae	Alistipes	Alistipes_sp_CHKCI003	0	0	0	0	0	0	0	0	0	0	0	0	0	0	0	0	0	0	0	0	0	0	0	0	3.07726e-06	0	0	0	0	0	0	0	0	0	0	0	0	0	0	0	0	0	0
Bacteria	Bacteroidetes	Bacteroidia	Bacteroidales	Rikenellaceae	Alistipes	Alistipes_timonensis	0	0	0	0	0	0	0	0	0	0	0	0	0	0	0	0	0	0	0	0	0	0	0	0	1.96956e-06	0	0	0	0	0	0	0	0	0	0	0	0	0	0	0	0	0	0
Bacteria	Bacteroidetes	Bacteroidia	Bacteroidales	Prevotellaceae	Alloprevotella	Alloprevotella_sp_OH1205_COT_284	0	0	0	0	4.09705e-06	3.22657e-06	0	0	0	0	0	0	0	0	0	0	0	0	0	0	0	0	0	0	2.39568e-05	4.53541e-06	0	0	0	0	0	0	0	0	0	0	0	0	0	0	0	0	0
Bacteria	Bacteroidetes	Bacteroidia	Bacteroidales	Prevotellaceae	Alloprevotella	Alloprevotella_tannerae	0.00015644	0.000727286	0.000693917	4.37632e-06	0	0	0.000200884	0.000203426	0.000197963	7.64735e-06	3.00398e-06	0	0	4.40178e-05	3.74857e-05	0	0	0	6.15763e-06	0	1.70169e-05	9.95749e-06	7.94703e-06	5.06413e-05	2.93238e-06	0	2.59764e-06	7.59713e-06	1.40486e-05	9.85924e-06	0	0	0	0	5.8124e-07	0	1.94958e-05	0	1.85314e-05	0	0	0	0
Eukaryota	Ascomycota	Dothideomycetes	Pleosporales	Pleosporaceae	Alternaria	Alternaria_alternata	0	0	0	0	0	0	0	9.35905e-08	0	0	0	0	0	0	0	0	0	0	0	0	0	0	0	0	0	0	0	0	0	0	0	0	0	0	1.08118e-07	0	0	0	0	0	0	0	0
Bacteria	Firmicutes	Negativicutes	Veillonellales	Veillonellaceae	Anaeroglobus	Anaeroglobus_geminatus	0	0	0	0	0	0	0	0	0	0	0	0	0	0	0	0	0	0	0	0	5.93127e-06	0	0	5.23853e-06	0	0	0	0	0	0	0	0	0	0	0	0	0	0	0	0	0	0	0
Bacteria	Chloroflexi	Anaerolineae	Anaerolineales	Anaerolineaceae	unclassified	Anaerolineaceae_bacterium	0	0	0	0	0	0	0	0	0	0	0	0	0	0	0	0	0	0	0	1.77026e-06	0	0	0	0	0	0	0	0	0	0	0	0	0	0	0	0	0	0	0	0	0	0	0
Bacteria	Firmicutes	Clostridia	Clostridiales	Ruminococcaceae	Anaerotruncus	Anaerotruncus_sp_1XD22_93	0	0	0	0	1.9049e-05	0	0	0	0	1.1269e-06	0	0	0	0	0	0	0	0	0	0	0	0	0	0	0.000169909	0	0	1.7886e-06	0	0	2.05192e-05	0	0	4.34647e-06	2.94529e-07	0	0	0	0	2.495e-06	0	0	2.08184e-06
Bacteria	Firmicutes	Clostridia	Clostridiales	Ruminococcaceae	Anaerotruncus	Anaerotruncus_sp_G3_2012	0	0	0	0	1.88232e-05	0	0	0	0	0	0	0	0	0	0	0	0	0	0	0	0	0	0	0	0.000124613	0	0	0	0	0	2.04636e-05	0	0	1.13942e-05	0	0	0	0	0	0	0	0	0
Bacteria	Proteobacteria	Betaproteobacteria	Burkholderiales	unclassified	Aquincola	Aquincola_tertiaricarbonis	0	0	0	0	0	0	0	0	0	0	0	0	0	0	0	0	0	0	0	0	0	0	0	0	0	0	0	0	0	0	0	0	0	0	6.05343e-07	0	0	0	0	0	0	0	0
Bacteria	Actinobacteria	Actinobacteria	Micrococcales	Micrococcaceae	Arthrobacter	Arthrobacter_woluwensis	0	0	0	0	0	0	0	1.21873e-05	0	0	0	0	0	0	0	0	0	0	0	0	0	0	0	0	0	0	0	0	0	0	0	0	0	0	3.62718e-06	0	0	0	0	0	0	0	0
Bacteria	Actinobacteria	Coriobacteriia	Eggerthellales	Eggerthellaceae	Asaccharobacter	Asaccharobacter_celatus	0	0	0	0	0	0	0	0	0	0	0	0	0	0	0	0	0	0	0	0	0	0	0	0	1.8265e-06	0	0	0	0	0	0	0	0	0	0	0	0	0	0	0	0	0	0
Bacteria	Actinobacteria	Coriobacteriia	Coriobacteriales	Atopobiaceae	Atopobium	Atopobium_parvulum	1.34085e-05	0.000127618	3.98047e-05	9.38646e-06	2.89511e-05	9.22248e-06	0	1.42918e-05	1.23357e-05	0	0	5.46014e-06	0	9.00907e-06	0	0	6.88249e-05	0	0	1.37087e-05	6.44593e-06	0	4.06919e-05	2.22424e-05	8.81518e-06	0	0.000128878	9.00672e-06	5.07281e-05	1.65615e-05	0	6.93017e-05	0	0	0	0	0	0	1.17271e-05	1.90311e-05	9.23915e-06	0	2.6266e-05
Bacteria	Actinobacteria	Coriobacteriia	Coriobacteriales	Atopobiaceae	Atopobium	Atopobium_rimae	0	0	0	0	0	0	0	0	0	0	0	0	0	0	0	0	0	0	0	7.65831e-06	0	0	0	0	0	0	0	0	0	0	0	0	0	0	0	0	0	0	0	0	0	0	0
Bacteria	Actinobacteria	Coriobacteriia	Coriobacteriales	Atopobiaceae	Atopobium	Atopobium_sp_BS2	0	0.000121704	2.8505e-05	7.53334e-06	2.0195e-05	0	0	1.3185e-05	1.42544e-05	0	0	0	0	8.71644e-06	0	0	4.86889e-05	0	0	0	1.57089e-05	0	3.74296e-05	2.08334e-05	7.69005e-06	1.06209e-05	0.000112665	7.43602e-06	3.65204e-05	1.15567e-05	0	4.91372e-05	0	0	0	0	0	0	0	1.98784e-05	0	1.48011e-05	1.81933e-05
Bacteria	Actinobacteria	Coriobacteriia	Coriobacteriales	Atopobiaceae	Atopobium	Atopobium_sp_HMSC064B08	0	0	0	0	0	0	0	0	0	0	0	0	0	0	0	0	0	0	0	5.09631e-06	0	0	0	0	0	0	0	0	0	0	0	0	0	0	0	0	0	0	0	0	0	0	0
Bacteria	Actinobacteria	Coriobacteriia	Coriobacteriales	Atopobiaceae	Atopobium	Atopobium_sp_ICM42b	1.51548e-05	0.000163681	4.12497e-05	0	2.49233e-05	0	0	1.98087e-05	1.41372e-05	0	0	0	0	0	0	0	7.77518e-05	0	0	0	1.17227e-05	0	3.34515e-05	2.41224e-05	8.84712e-06	8.27734e-06	0.000129356	9.00512e-06	4.82399e-05	1.45618e-05	0	8.69701e-05	0	0	0	0	0	0	1.70205e-05	2.5253e-05	1.37121e-05	2.12851e-05	3.6435e-05
Eukaryota	Ascomycota	Dothideomycetes	Dothideales	Saccotheciaceae	Aureobasidium	Aureobasidium_pullulans	0	0	0	0	0	0	0	0	0	0	0	0	0	0	0	0	0	0	0	0	0	0	0	0	0	0	0	0	0	0	0	0	0	0	7.71944e-08	0	0	0	0	0	0	0	0
Bacteria	unclassified	unclassified	unclassified	unclassified	unclassified	bacterium_0_1xD8_71	2.80982e-05	0	0	4.87856e-06	0.000206821	0	0	0	0	7.12459e-06	0	0	0	0	0	0	0	0	3.15218e-06	0	0	0	0	0	0.00122955	0	0	1.20788e-05	0	0	0.000197027	0	0	6.32929e-05	2.53901e-06	0	2.11303e-05	0	0	2.00767e-05	0	0	1.36252e-05
Bacteria	unclassified	unclassified	unclassified	unclassified	unclassified	bacterium_0_1xD8_82	0	0	0	0	0	0	0	0	0	0	0	0	0	0	0	0	0	0	0	0	0	0	0	0	2.05636e-05	0	0	0	0	0	0	0	0	0	0	0	0	0	0	0	0	0	0
Bacteria	unclassified	unclassified	unclassified	unclassified	unclassified	bacterium_1XD21_70	0	0	0	0	0	0	0	0	0	0	0	0	0	0	0	0	0	0	0	0	0	0	0	0	2.86546e-06	0	0	0	0	0	0	0	0	0	0	0	0	0	0	0	0	0	0
Bacteria	unclassified	unclassified	unclassified	unclassified	unclassified	bacterium_1XD42_54	0	0	0	0	0	0	0	0	0	0	0	0	0	0	0	0	0	0	0	0	0	0	0	0	4.17798e-06	0	0	0	0	0	0	0	0	0	0	0	0	0	0	0	0	0	0
Bacteria	unclassified	unclassified	unclassified	unclassified	unclassified	bacterium_1xD42_67	0	0	0	0	9.9721e-06	0	0	0	0	0	0	0	0	0	0	0	0	0	0	0	0	0	0	0	5.31559e-05	0	0	0	0	0	7.09639e-06	0	0	0	0	0	0	0	0	0	0	0	0
Bacteria	unclassified	unclassified	unclassified	unclassified	unclassified	bacterium_1XD42_8	0	0	0	0	0	0	0	0	0	0	0	0	0	0	0	0	0	0	0	0	0	0	0	0	5.51244e-05	0	0	0	0	0	0	0	0	5.91184e-06	0	0	0	0	0	0	0	0	0
Bacteria	unclassified	unclassified	unclassified	unclassified	unclassified	bacterium_1xD42_87	5.89294e-06	0	0	0	3.30636e-05	0	0	0	0	0	0	0	0	0	0	0	0	0	0	0	0	0	0	0	0.000229228	0	0	2.465e-06	0	0	2.85261e-05	0	0	9.95424e-06	0	0	5.54752e-06	0	0	0	0	0	3.10445e-06
Bacteria	unclassified	unclassified	unclassified	unclassified	unclassified	bacterium_1XD8_76	0	0	0	0	1.34056e-05	0	0	0	0	0	0	0	0	0	0	0	0	0	0	0	0	0	0	0	9.32645e-05	0	0	0	0	0	1.24061e-05	0	0	4.87665e-06	0	0	0	0	0	0	0	0	0
Bacteria	unclassified	unclassified	unclassified	unclassified	unclassified	bacterium_1XD8_92	0	0	0	0	7.48625e-06	0	0	0	0	0	0	0	0	0	0	0	0	0	0	0	0	0	0	0	4.52731e-05	0	0	0	0	0	5.58869e-06	0	0	3.75342e-06	0	0	0	0	0	0	0	0	0
Bacteria	unclassified	unclassified	unclassified	unclassified	unclassified	bacterium_C_53	0	0	0	0	2.4049e-06	0	0	0	0	0	0	0	0	0	0	0	0	0	0	0	0	0	0	0	1.36722e-05	0	0	0	0	0	0	0	0	0	0	0	0	0	0	0	0	0	0
Bacteria	unclassified	unclassified	unclassified	unclassified	unclassified	bacterium_D16_50	0	0	0	0	1.89435e-06	0	0	0	0	0	0	0	0	0	0	0	0	0	0	0	0	0	0	0	1.01811e-05	0	0	0	0	0	0	0	0	0	0	0	0	0	0	0	0	0	0
Bacteria	unclassified	unclassified	unclassified	unclassified	unclassified	bacterium_D16_63	0	0	0	0	0	0	0	0	0	0	0	0	0	0	0	0	0	0	0	0	0	0	0	0	3.55808e-06	0	0	0	0	0	0	0	0	0	0	0	0	0	0	0	0	0	0
Bacteria	unclassified	unclassified	unclassified	unclassified	unclassified	bacterium_J10_2018	0	0	0	0	0.000245964	0	0	0	0	1.12928e-05	0	0	0	0	0	0	0	0	0	0	0	0	0	0	0.00160809	0	0	0	0	0	0.000236386	0	0	8.38496e-05	0	0	9.73226e-06	0	0	2.55211e-05	0	0	0
Bacteria	Bacteroidetes	Bacteroidia	Bacteroidales	unclassified	unclassified	Bacteroidales_bacterium	0	0	0	0	5.966e-05	0	0	0	0	0	0	0	0	0	0	0	0	0	0	0	0	0	0	0	0.000459481	1.0541e-06	0	0	0	0	7.84924e-05	1.57281e-05	0	1.96727e-05	0	0	4.5364e-06	0	0	0	3.64713e-06	0	0
Bacteria	Bacteroidetes	Bacteroidia	Bacteroidales	Bacteroidaceae	Bacteroides	Bacteroides_acidifaciens	7.63801e-05	4.53116e-06	0	1.54065e-05	0.000439986	0	7.22403e-06	3.92115e-06	0	2.20793e-05	1.53377e-06	0	8.71964e-06	0	0	2.23998e-05	0	0	7.4484e-06	0	0	2.15739e-06	0	0	0.00291863	1.02257e-05	0	2.71565e-05	0	0	0.000433252	7.17678e-06	0	0.000177314	7.28141e-06	0	5.04718e-05	6.74314e-06	0	5.53582e-05	6.61909e-06	0	4.33102e-05
Bacteria	Bacteroidetes	Bacteroidia	Bacteroidales	Bacteroidaceae	Bacteroides	Bacteroides_caecimuris	0	0	0	0	4.39111e-06	0	0	0	0	0	0	0	0	0	0	0	0	0	0	0	0	0	0	0	5.26712e-05	0	0	0	0	0	0	0	0	0	0	0	0	0	0	0	0	0	0
Bacteria	Bacteroidetes	Bacteroidia	Bacteroidales	Bacteroidaceae	Bacteroides	Bacteroides_heparinolyticus	0	8.30342e-06	0	0	3.87224e-06	0	0	0	0	0	0	0	0	0	0	0	0	0	0	0	0	0	0	0	4.65422e-05	0	0	0	0	0	0	0	0	0	0	0	0	0	0	0	0	0	0
Bacteria	Bacteroidetes	Bacteroidia	Bacteroidales	Bacteroidaceae	Bacteroides	Bacteroides_plebeius	0	0	0	0	8.54669e-06	0	0	0	0	0	0	0	0	0	0	0	0	0	0	0	0	0	0	0	9.82184e-06	0	0	0	0	0	0	0	0	0	0	0	0	0	0	0	0	0	0
Bacteria	Bacteroidetes	Bacteroidia	Bacteroidales	Bacteroidaceae	Bacteroides	Bacteroides_sartorii	0	0	0	0	1.10129e-05	0	0	0	0	0	0	0	0	0	0	0	0	0	0	0	0	0	0	0	5.43675e-05	0	0	0	0	0	9.84266e-06	0	0	3.53901e-06	0	0	0	0	0	0	0	0	0
Bacteria	Bacteroidetes	Bacteroidia	Bacteroidales	Bacteroidaceae	Bacteroides	Bacteroides_stercoris	0	0	0	0	0	0	0	0	0	0	0	0	0	0	0	0	0	0	0	0	0	0	0	0	2.64581e-06	0	0	0	0	0	0	0	0	0	0	0	0	0	0	0	0	0	0
Bacteria	Bacteroidetes	Bacteroidia	Bacteroidales	Bacteroidaceae	Bacteroides	Bacteroides_uniformis	0	0	0	0	0	0	0	0	0	0	0	0	0	0	0	0	0	0	0	0	0	0	0	0	9.27659e-06	0	0	0	0	0	0	0	0	0	0	0	0	0	0	0	0	0	0
Bacteria	Bacteroidetes	unclassified	unclassified	unclassified	unclassified	Bacteroidetes_oral	5.49972e-06	2.65359e-05	2.41544e-05	0	0	0	5.70414e-06	6.99906e-06	4.10712e-06	5.48682e-06	0	0	0	0	0	0	0	0	0	0	0	0	0	0	8.55024e-06	0	0	0	0	0	0	0	0	0	0	0	0	0	0	0	0	0	0
Bacteria	Bacteroidetes	Bacteroidia	Bacteroidales	Barnesiellaceae	Barnesiella	Barnesiella_sp_WM24	0	0	0	0	0	0	0	0	0	0	0	0	0	0	0	0	0	0	0	0	0	0	0	0	4.1781e-06	0	0	0	0	0	0	0	0	0	0	0	0	0	0	0	0	0	0
Bacteria	Bacteroidetes	Flavobacteriia	Flavobacteriales	Flavobacteriaceae	Bergeyella	Bergeyella_cardium	0.00195251	0.000145309	6.12586e-05	0	0	1.1732e-05	2.01378e-05	4.78088e-05	1.68031e-05	0	0	0	0	0	0	2.99368e-05	6.86731e-05	0	0	0	0	0	0	0	0	0	0	0	0	3.2744e-05	0	0	0	0.000144436	3.38674e-06	0	2.2738e-05	0	0	0	0	0	1.00232e-05
Bacteria	Actinobacteria	Actinobacteria	Bifidobacteriales	Bifidobacteriaceae	Bifidobacterium	Bifidobacterium_pseudolongum	3.48692e-06	0	0	0	4.07784e-05	0	4.38521e-06	0	0	1.51233e-06	0	0	0	0	0	0	0	0	0	0	0	0	0	0	0.000150908	0	0	1.25472e-06	0	0	3.08897e-05	0	0	1.01206e-05	1.79985e-06	0	3.00779e-06	0	0	4.41466e-06	0	0	1.68699e-06
Bacteria	Firmicutes	Clostridia	Clostridiales	Ruminococcaceae	Bittarella	Bittarella_massiliensis	0	0	0	0	0	0	0	0	0	0	0	0	0	0	0	0	0	0	0	0	0	0	0	0	3.70251e-06	0	0	0	0	0	0	0	0	0	0	0	0	0	0	0	0	0	0
Bacteria	Proteobacteria	Betaproteobacteria	Burkholderiales	Burkholderiaceae	unclassified	Burkholderiaceae_bacterium_26	0	1.14767e-06	0	0	0	0	0	0	0	0	0	0	0	0	0	0	0	0	0	0	0	0	0	0	0	0	0	0	0	0	0	0	0	0	0	0	0	0	0	0	0	0	0
Bacteria	Proteobacteria	Epsilonproteobacteria	Campylobacterales	Campylobacteraceae	Campylobacter	Campylobacter_concisus	0.000402053	0.000762424	0.000454355	0.000110711	0.000248337	0.000279641	0.000167443	0.000167216	0.00015243	0.000382609	0.000223984	0.000649494	0.000229132	0.000389377	0.00035647	0.00025569	0.00031868	0.000529919	0.000214921	0.000402908	0.000131398	9.53653e-05	0.000159181	0.00018382	0.000351748	0.00031639	0.000705786	0.00024469	0.0008485	0.000832611	0.00235322	0.00168547	0.00174022	0	3.18653e-05	7.00772e-05	0.000189673	0.000121697	0.000201739	0.000220444	0.000118757	9.20251e-05	0.00113671
Bacteria	Proteobacteria	Epsilonproteobacteria	Campylobacterales	Campylobacteraceae	Campylobacter	Campylobacter_curvus	0	1.58939e-05	0	0	0	0	0	1.51446e-06	0	0	0	0	0	0	0	0	0	0	0	0	0	0	0	0	0	0	0	0	0	0	0	0	0	0	0	0	0	0	0	0	0	0	0
Bacteria	Proteobacteria	Epsilonproteobacteria	Campylobacterales	Campylobacteraceae	Campylobacter	Campylobacter_gracilis	0	0	0	0	0	0	0	0	0	0	0	0	0	0	0	0	0	0	0	5.16741e-06	2.82602e-06	0	0	0	2.16802e-06	0	2.78035e-06	0	0	2.96534e-06	0	0	0	3.25051e-06	0	0	0	0	0	4.87599e-06	0	0	0
Bacteria	Proteobacteria	Epsilonproteobacteria	Campylobacterales	Campylobacteraceae	Campylobacter	Campylobacter_rectus	2.10817e-05	1.64383e-05	1.14476e-05	0	0	0	8.05513e-06	2.72054e-06	7.74163e-06	4.02203e-06	0	0	0	0	0	0	0	0	0	1.36628e-05	0	8.02023e-06	0	4.96917e-06	0	0	0	0	0	0	0	0	0	0	1.68964e-06	3.51635e-06	0	0	0	0	0	0	0
Bacteria	Proteobacteria	Epsilonproteobacteria	Campylobacterales	Campylobacteraceae	Campylobacter	Campylobacter_showae	0.000490192	0.000556488	0.000275028	6.31566e-06	3.84097e-06	3.82646e-06	0.000307229	0.000117328	0.000272869	1.82645e-05	1.90301e-05	8.1572e-06	4.43238e-06	1.43804e-05	1.12351e-05	9.46721e-06	0	2.27743e-05	3.83397e-06	1.21353e-05	1.14683e-05	2.94786e-05	1.05291e-05	2.07415e-05	6.59378e-06	1.33687e-05	1.78625e-05	1.34533e-05	3.4855e-05	3.53515e-05	8.27488e-05	4.65243e-05	4.21325e-05	7.99852e-06	8.68112e-06	2.0818e-05	1.94941e-05	1.95692e-05	1.67082e-05	5.93515e-05	1.66211e-05	5.09026e-05	0
Bacteria	Candidatus Saccharibacteria	unclassified	unclassified	unclassified	unclassified	Candidatus_Saccharibacteria_bacterium	0.00151421	0.00147762	0.000806721	0.000154316	0	0	0.000185206	0.000133467	7.03292e-05	0	0	0	5.72509e-05	0.000600575	0.000244978	3.44209e-05	0.000127141	3.67226e-05	0	0	3.02806e-05	9.74095e-05	7.12413e-05	0.000147509	0.000140936	8.48748e-05	0.000143894	2.70851e-05	0.000130515	6.7223e-05	4.74517e-05	0.000268365	2.44706e-05	6.62598e-05	0.000108523	3.60167e-05	0.00218324	0.000512528	0.00121685	0.00132869	0.000481539	0.000599119	0.000178522
Bacteria	Candidatus Saccharibacteria	unclassified	unclassified	unclassified	unclassified	Candidatus_Saccharibacteria_bacterium_TM7_CMJM_G6_1_HOT_870	0	0	0	0	0	0	0	6.66987e-05	0	0	0	0	0	0	0	0	0	0	0	0	0	0	0	0	0	0	0	0	0	0	0	0	0	0	0	0	0	0	0	0	0	0	0
Bacteria	Bacteroidetes	Flavobacteriia	Flavobacteriales	Flavobacteriaceae	Capnocytophaga	Capnocytophaga_gingivalis	0.00764299	0.00531214	0.00515834	0.000537805	0.00032862	0.000398688	0.00423482	0.00193724	0.00278613	0.00662654	0.00195384	0.00289009	0.00134411	0.00160234	0.00523151	0.000356225	0.0019727	0.000534355	0.00267755	0.00266771	0.0196588	0.00192817	0.00016423	0.000791061	6.38589e-05	0.000602518	0.00447024	0.000219448	0.000316777	0.0132839	0.000133222	0.000262289	5.19035e-05	0.00493628	0.00287876	0.00108597	0.00112203	0.000938848	0.000932903	0.00425593	0.00270232	0.00339021	0.00564923
Bacteria	Bacteroidetes	Flavobacteriia	Flavobacteriales	Flavobacteriaceae	Capnocytophaga	Capnocytophaga_granulosa	0.000152891	8.22256e-05	4.79271e-05	3.11383e-05	0.000126381	0	5.17675e-05	2.49284e-05	1.90167e-05	0.00011157	9.26458e-05	0.000114016	2.966e-05	4.32343e-05	0.000221859	2.8946e-05	0.000207619	0	3.39056e-05	9.4643e-06	5.49635e-05	0.000202591	2.8602e-05	7.80228e-05	0	0	2.66986e-05	0	1.27091e-05	0.000594514	0	0	0	0.000160059	6.43486e-05	5.7257e-05	0	2.79659e-05	2.54906e-05	0.000112165	2.66031e-05	7.83493e-05	0.000137366
Bacteria	Bacteroidetes	Flavobacteriia	Flavobacteriales	Flavobacteriaceae	Capnocytophaga	Capnocytophaga_haemolytica	0	0	0	0	0	0	0	1.44478e-06	0	0	0	0	0	3.05785e-06	4.62553e-06	0	0	0	0	0.000127154	3.16356e-06	0	0	0	0	0	3.7137e-06	0	0	0	0	0	0	0	0	0	0	0	5.22179e-06	0	0	0	0
Bacteria	Bacteroidetes	Flavobacteriia	Flavobacteriales	Flavobacteriaceae	Capnocytophaga	Capnocytophaga_leadbetteri	0.00826155	0.00163031	0.00127658	7.3575e-05	2.99654e-05	2.59126e-05	0.00481011	0.00146753	0.00179364	0.000691878	0.000553163	0.000629951	0.000140115	0.000365101	0.00119957	0.000678897	0.00397557	0.000791416	4.32483e-05	0.000105453	0.000218346	0.000338133	3.15966e-05	0.000103544	1.9429e-05	0.000191491	0.000243058	3.57427e-05	4.55511e-05	0.00133731	0.000198944	0.000282349	5.26548e-05	0.00013041	0.00151913	0.000678117	0.000145243	0.000450789	0.000674988	0.00124303	0.00105621	0.000963969	0.000172436
Bacteria	Bacteroidetes	Flavobacteriia	Flavobacteriales	Flavobacteriaceae	Capnocytophaga	Capnocytophaga_ochracea	0.000537583	0.000231996	0.000305116	1.59487e-05	8.70293e-06	1.48252e-05	0.000206567	0.00015775	0.000226842	0.000212232	4.17873e-05	9.30664e-05	1.70087e-05	1.61051e-05	4.67999e-05	0.000190629	0.000555227	0.00050727	1.68818e-05	0.00016382	6.04709e-05	8.12622e-05	1.59531e-05	5.36482e-05	0	1.89759e-05	5.95884e-05	0	0	0.000393591	0	1.61423e-05	0	0.00010624	6.62144e-05	6.08474e-05	0	8.30362e-05	0.000159547	0.000434977	0.000334945	0.000227991	8.72446e-05
Bacteria	Bacteroidetes	Flavobacteriia	Flavobacteriales	Flavobacteriaceae	Capnocytophaga	Capnocytophaga_sp_ChDC_OS43	0.00056178	0.000366999	0.000455866	1.83364e-05	9.60471e-06	0	0.000220501	0.000191105	0.000229962	0.000203743	2.30396e-05	3.85475e-05	1.45149e-05	2.48552e-05	8.43475e-05	0.000185413	0.0008545	0.000591389	2.2951e-05	0.000168202	0.000163417	6.23926e-05	9.49364e-06	3.17607e-05	0	1.08687e-05	3.73501e-05	0	0	0.000161024	6.54336e-05	6.74318e-05	0	9.69046e-05	0.000106358	6.76142e-05	7.36711e-05	0.000140578	0.000229409	0.000632882	0.000563387	0.000351639	8.02634e-05
Bacteria	Bacteroidetes	Flavobacteriia	Flavobacteriales	Flavobacteriaceae	Capnocytophaga	Capnocytophaga_sp_CM59	2.40422e-05	2.22931e-05	1.53575e-05	3.58425e-05	0.000124753	0	0.000116117	5.05244e-05	5.38269e-05	4.13548e-05	8.99526e-05	9.8635e-05	3.1572e-05	2.51549e-05	0.000194789	0	5.79907e-05	2.58476e-05	0.000180424	4.57768e-05	0.000586534	0.000225408	2.66231e-05	9.3621e-05	0	1.15442e-05	7.10924e-05	0	1.8357e-05	0.000643596	0	0	0	0.000168688	7.38403e-05	4.55665e-05	0	3.77514e-05	2.95164e-05	0.000213816	7.53002e-05	0.000169047	0.000162716
Bacteria	Bacteroidetes	Flavobacteriia	Flavobacteriales	Flavobacteriaceae	Capnocytophaga	Capnocytophaga_sp_oral_taxon_323	0	0	0	0	0	0	0	0.000205402	0.000221183	0	0	0	0	0	0	0	0	0	0	6.40514e-05	0	0	0	0	0	0	0	0	0	3.63404e-05	0	0	0	3.65056e-05	0	0	0	0	0	0	0	0	0
Bacteria	Bacteroidetes	Flavobacteriia	Flavobacteriales	Flavobacteriaceae	Capnocytophaga	Capnocytophaga_sp_oral_taxon_324_str_F0483	0	0	0	0	0	0	0	0	0	0	0	3.2625e-05	0	0	0	0	0	0.000196364	0	0	0	0	0	0	0	0	0	0	0	0	0	0	0	0	0	0	0	0	0	0	0	0	0
Bacteria	Bacteroidetes	Flavobacteriia	Flavobacteriales	Flavobacteriaceae	Capnocytophaga	Capnocytophaga_sp_oral_taxon_326_str_F0382	0.000348293	0.000215539	0.000302031	1.00647e-05	1.29688e-05	0	0.000255389	0.000260639	0.000219663	0.000110444	2.5359e-05	3.717e-05	0	1.7458e-05	3.8837e-05	0.000158837	0.000589845	0.000379675	1.46231e-05	0.000221861	4.87817e-05	6.67243e-05	1.99991e-05	3.49116e-05	0	1.26802e-05	2.65956e-05	0	0	0.000176361	3.00445e-05	2.69055e-05	0	8.09153e-05	6.12619e-05	7.17172e-05	6.76426e-05	0.000132122	0.000213262	0.000365747	0.000302971	0.000194093	5.90986e-05
Bacteria	Bacteroidetes	Flavobacteriia	Flavobacteriales	Flavobacteriaceae	Capnocytophaga	Capnocytophaga_sp_oral_taxon_329_str_F0087	0.00374642	0.00074214	0.000569393	3.25293e-05	1.88092e-05	1.77905e-05	0.00242519	0.000715623	0.000896991	0.000290014	0.000261716	0.000292089	3.91648e-05	0.000108382	0.000347972	0.000464435	0.00280325	0.000667595	2.52697e-05	6.61981e-05	0.000171968	0.000191599	1.51898e-05	5.96981e-05	1.5694e-05	8.00639e-05	9.62381e-05	9.36375e-06	2.09925e-05	0.000603169	9.49434e-05	0.000140376	2.84696e-05	0.000106085	0.00133832	0.000569365	7.79213e-05	0.000262674	0.000453628	0.000366244	0.000353608	0.000326398	0.000114588
Bacteria	Bacteroidetes	Flavobacteriia	Flavobacteriales	Flavobacteriaceae	Capnocytophaga	Capnocytophaga_sp_oral_taxon_332_str_F0381	8.09653e-05	3.06436e-05	2.7713e-05	0	0	0	0	1.00334e-05	0	1.21195e-05	6.45078e-06	0	0	9.28119e-06	0	0	6.71498e-05	5.60836e-06	0	0	0	0	0	0	0	0	0	0	0	2.18225e-05	0	0	0	0	1.55261e-05	0	0	0	2.20992e-05	3.85831e-05	0	0	0
Bacteria	Bacteroidetes	Flavobacteriia	Flavobacteriales	Flavobacteriaceae	Capnocytophaga	Capnocytophaga_sp_oral_taxon_335_str_F0486	0.000169009	0.000102182	0	0	0	0	0	0	0	0	0	0	0	0	0	0	0	0	0	0	0	0	0	0	0	0	0	0	4.74396e-06	8.62747e-05	0	0	0	0	0	0	0	0	0	0	0	0	0
Bacteria	Bacteroidetes	Flavobacteriia	Flavobacteriales	Flavobacteriaceae	Capnocytophaga	Capnocytophaga_sp_oral_taxon_336_str_F0502	0	0	0	0	0	0	0	0	0	0	0	0	0	0	0	0	8.10317e-05	0	0	3.0329e-05	0	0	0	0	0	0	0	0	0	0	0	0	0	0	0	0	0	0	0	0	0	0	0
Bacteria	Bacteroidetes	Flavobacteriia	Flavobacteriales	Flavobacteriaceae	Capnocytophaga	Capnocytophaga_sp_oral_taxon_338_str_F0234	0.000183606	7.10513e-05	0	1.3291e-05	1.50626e-05	0	0	4.74037e-06	0	0	2.25605e-05	0	0	1.38405e-05	3.94574e-05	0	0.000153294	0	2.64004e-05	4.7313e-05	0.000154513	4.22733e-05	0	1.43744e-05	0	0	2.03898e-05	0	0	0.000112413	0	0	0	5.42952e-05	4.54926e-05	1.82387e-05	0	0	0	0	0	0	5.41896e-05
Bacteria	Bacteroidetes	Flavobacteriia	Flavobacteriales	Flavobacteriaceae	Capnocytophaga	Capnocytophaga_sp_oral_taxon_380_str_F0488	0.000147167	0.000139624	0.000198165	0	0	0	0	0	0	6.37016e-05	0	2.05993e-05	0	0	0	0	0	0	0	3.32711e-05	0	0	0	0	0	0	0	0	0	2.88704e-05	0	0	0	0	0	0	0	0	0	0	0	0	0
Bacteria	Bacteroidetes	Flavobacteriia	Flavobacteriales	Flavobacteriaceae	Capnocytophaga	Capnocytophaga_sp_oral_taxon_412_str_F0487	0	7.18113e-05	0	0	0	0	8.94242e-05	3.24142e-05	0	0	0	0	0	0	0	0	0	0	0	2.10169e-05	0	0	0	0	0	0	0	0	0	6.68232e-05	0	0	0	0	0	0	0	0	0	0	0	0	0
Bacteria	Bacteroidetes	Flavobacteriia	Flavobacteriales	Flavobacteriaceae	Capnocytophaga	Capnocytophaga_sp_oral_taxon_863_str_F0517	0.000959455	0.000130169	2.08298e-05	0	9.96351e-06	0	0.000119525	4.64111e-05	2.42186e-05	7.9105e-06	8.01302e-06	9.96917e-06	2.00439e-05	1.83006e-05	7.24567e-05	0	3.94381e-05	1.17813e-05	3.16475e-05	3.08753e-05	0.000205863	3.42718e-05	0	1.42362e-05	0	0	0	0	7.39439e-06	0.00037018	0	0	0	4.00391e-05	2.90438e-05	1.38579e-05	0	0	0	5.64915e-05	2.23092e-05	3.73061e-05	6.73633e-05
Bacteria	Bacteroidetes	Flavobacteriia	Flavobacteriales	Flavobacteriaceae	Capnocytophaga	Capnocytophaga_sp_oral_taxon_878	0.000267071	0.000105725	0.000128004	0	0	0	0.000117547	7.61144e-05	8.18183e-05	4.73052e-05	0	0	0	0	1.42942e-05	2.99612e-05	0.00011695	7.84534e-05	0	2.00985e-05	0	1.03506e-05	0	4.33177e-06	0	0	6.28092e-06	0	0	2.69168e-05	1.59402e-05	1.06494e-05	0	0	6.26978e-05	0	1.67567e-05	2.77189e-05	3.55715e-05	0.000121771	0.000103655	5.00496e-05	0
Bacteria	Bacteroidetes	Flavobacteriia	Flavobacteriales	Flavobacteriaceae	Capnocytophaga	Capnocytophaga_sputigena	0.0078872	0.00511273	0.00655836	0.000233217	0.00018316	0.00030768	0.00400195	0.00440159	0.00403611	0.00245578	0.000225093	0.000286912	0.000109758	0.000156318	0.000243736	0.00261697	0.0107651	0.00757086	7.05403e-05	0.000779863	0.000502475	0.000671787	8.11876e-05	0.000302485	4.77293e-05	0.000174501	0.000419086	3.37927e-05	4.81949e-05	0.00111014	0.000535458	0.000582892	2.97002e-05	0.000658715	0.0013104	0.00109999	0.000916538	0.00243942	0.00331549	0.00808663	0.00644764	0.00405584	0.000582077
Bacteria	Proteobacteria	Gammaproteobacteria	Cardiobacteriales	Cardiobacteriaceae	Cardiobacterium	Cardiobacterium_hominis	0.000547276	0.00152474	0.000619135	6.96676e-06	5.32416e-06	1.11692e-05	2.06784e-05	3.86926e-05	2.62871e-05	0.00017424	7.48011e-05	3.95242e-05	3.07264e-05	1.40289e-05	4.38166e-05	2.13744e-05	3.99085e-05	1.05582e-05	3.91637e-05	0.000160057	0.000561382	1.22818e-05	2.71749e-06	6.65348e-06	6.73904e-06	4.10453e-06	3.00168e-05	5.39593e-06	8.95522e-06	5.96084e-05	6.92817e-06	5.21378e-06	6.27233e-06	2.48012e-05	6.8285e-06	1.08349e-05	8.61676e-05	5.36836e-05	3.11878e-05	0.000784791	0.000280024	0.000457838	0.000394733
Bacteria	Proteobacteria	Gammaproteobacteria	Cardiobacteriales	Cardiobacteriaceae	Cardiobacterium	Cardiobacterium_valvarum	2.62543e-05	5.75411e-06	3.3045e-06	0	0	0	0	1.85586e-06	2.13407e-06	1.94123e-06	2.2305e-06	2.35049e-06	0	0	0	0	0	0	9.5915e-07	4.55925e-06	8.77175e-06	5.07514e-06	2.34842e-06	4.85903e-06	2.39703e-06	1.17789e-06	9.01725e-06	0	0	4.87994e-06	0	0	0	1.84461e-05	9.11484e-07	0	2.85295e-06	3.25325e-06	0	5.05035e-05	6.6513e-06	2.06146e-05	3.60121e-05
Bacteria	Firmicutes	Clostridia	Clostridiales	Lachnospiraceae	Catonella	Catonella_morbi	0	6.08581e-05	1.55008e-05	0	0	0	2.18165e-05	2.37395e-05	1.21387e-05	0	0	0	0	0	0	0	0	0	0	3.17766e-05	1.27785e-05	0	0	0	0	9.15467e-06	4.93096e-05	0	0	0	0	0	0	0	0	0	0	1.38305e-05	0	0	0	0	0
Bacteria	Actinobacteria	Actinobacteria	Micrococcales	Cellulomonadaceae	Cellulomonas	Cellulomonas_flavigena	0	0	0	0	0	0	0	3.27383e-06	7.36221e-06	1.14911e-05	0	2.71907e-05	0	0	0	0	1.2846e-05	2.18248e-05	0	2.65782e-05	4.38761e-05	6.75925e-05	9.50216e-05	0.00022192	6.71748e-06	0	7.60077e-06	3.57508e-06	0	0	0	0	8.71205e-06	6.24108e-06	0	0	0	0	0	0	0	0	0
Bacteria	Firmicutes	Negativicutes	Selenomonadales	Selenomonadaceae	Centipeda	Centipeda_periodontii	0	0	0	0	0	0	0	0	0	0	0	0	0	0	0	0	0	0	0	0	0	0	0	1.35106e-06	0	0	0	0	0	1.60228e-06	0	0	0	0	0	0	0	0	0	0	0	0	0
Bacteria	Chlamydiae	Chlamydiia	Chlamydiales	Chlamydiaceae	Chlamydia	Chlamydia_abortus	0	0	0	0	0	0	0	0	0	0	2.79311e-05	0	0	0	0	0	0	0	0	0	0	0	0	0	1.02948e-05	0	0	0	0	0	0	0	0	0	0	0	0	0	0	0	0	0	0
Bacteria	Bacteroidetes	Flavobacteriia	Flavobacteriales	Flavobacteriaceae	Chryseobacterium	Chryseobacterium_haifense	0	0	0	0	0	0	0	4.87033e-05	4.82055e-05	0	0	0	0	0	0	0	0	0	0	0	0	0	0	0	0	0	0	0	0	0	0	0	0	0	0	0	0	0	0	0	0	0	0
Bacteria	Firmicutes	Clostridia	Clostridiales	Clostridiaceae	unclassified	Clostridiaceae_bacterium_DSM_106076	0	0	0	0	0	0	0	0	0	0	0	0	0	0	0	0	0	0	0	0	0	0	0	0	5.68416e-06	0	0	0	0	0	0	0	0	0	0	0	0	0	0	0	0	0	0
Bacteria	Firmicutes	Clostridia	Clostridiales	unclassified	unclassified	Clostridiales_bacterium	0	0	0	0	0	0	0	0	0	0	0	0	0	0	0	0	0	0	0	0	0	0	0	0	9.7942e-06	0	0	0	0	0	0	0	0	0	0	0	0	0	0	0	0	0	0
Bacteria	Firmicutes	Clostridia	Clostridiales	unclassified	unclassified	Clostridiales_bacterium_CCNA10	0	0	0	0	0	0	0	0	0	0	0	0	0	0	0	0	0	0	0	0	0	0	0	0	4.45699e-06	0	0	0	0	0	0	0	0	0	0	0	0	0	0	0	0	0	0
Bacteria	Firmicutes	Clostridia	Clostridiales	Lachnospiraceae	Lachnoclostridium	Clostridium_clostridioforme	0	0	0	0	5.43155e-06	0	0	0	0	0	0	0	0	0	0	0	0	0	0	0	0	0	0	0	4.07568e-05	0	0	0	0	0	6.97534e-06	0	0	0	0	0	0	0	0	0	0	0	0
Bacteria	Firmicutes	Erysipelotrichia	Erysipelotrichales	Erysipelotrichaceae	Erysipelatoclostridium	Clostridium_cocleatum	0	0	0	0	0	0	0	0	0	0	0	0	0	0	0	0	0	0	0	0	0	0	0	0	6.75598e-05	0	0	0	0	0	0	0	0	0	0	0	0	0	0	0	0	0	0
Bacteria	Firmicutes	Clostridia	Clostridiales	Clostridiaceae	Clostridium	Clostridium_sp_ASF502	0	0	0	0	2.46607e-06	0	0	0	0	0	0	0	0	0	0	0	0	0	0	0	0	0	0	0	4.82104e-05	0	0	0	0	0	4.95924e-06	0	0	0	0	0	0	0	0	0	0	0	0
Bacteria	Actinobacteria	Coriobacteriia	Coriobacteriales	Coriobacteriaceae	unclassified	Coriobacteriaceae_bacterium	4.18823e-06	0	0	0	2.76499e-05	0	0	0	0	0	0	0	0	0	0	0	0	0	0	0	0	0	0	0	0.000120655	0	0	0	0	0	2.11746e-05	0	0	8.60536e-06	0	0	0	0	0	0	0	0	0
Bacteria	Actinobacteria	Actinobacteria	Corynebacteriales	Corynebacteriaceae	Corynebacterium	Corynebacterium_amycolatum	0	0	0	9.15016e-06	4.74409e-06	1.75004e-05	0	0	0	0	0	0	0	0	0	0	0	2.27783e-06	0	9.62987e-06	2.04721e-05	0	0	0	0	0	0	0	0	0	0	0	0	0	0	0	0	0	0	0	0	0	0
Bacteria	Actinobacteria	Actinobacteria	Corynebacteriales	Corynebacteriaceae	Corynebacterium	Corynebacterium_diphtheriae	0	0	0	0	0	0	0	0	0	0	0	0	0	0	0	0	3.24647e-06	0	0	0	0	0	0	0	0	0	0	0	0	0	0	0	0	0	0	0	0	0	0	0	0	0	0
Bacteria	Actinobacteria	Actinobacteria	Corynebacteriales	Corynebacteriaceae	Corynebacterium	Corynebacterium_durum	1.02991e-05	1.51597e-05	3.4672e-05	4.42185e-06	3.80186e-06	1.31985e-05	1.13689e-05	4.09896e-06	1.29832e-05	2.82804e-05	9.4083e-06	2.61964e-05	0	4.19715e-06	2.73486e-06	0.000285996	0.000462162	4.67033e-05	2.37962e-06	5.46464e-06	1.18424e-05	2.59468e-05	8.88986e-06	1.73594e-05	6.49992e-06	6.30118e-06	4.46541e-06	8.02191e-06	4.57116e-06	2.51182e-05	0	4.21993e-06	3.91291e-06	1.25737e-05	1.3213e-05	1.82415e-05	3.17008e-05	2.27824e-05	9.79e-05	1.07272e-05	7.03093e-06	8.12832e-06	6.15108e-05
Bacteria	Actinobacteria	Actinobacteria	Corynebacteriales	Corynebacteriaceae	Corynebacterium	Corynebacterium_matruchotii	4.18962e-05	1.40286e-05	1.82545e-05	1.38669e-05	1.27382e-05	1.24817e-05	1.46429e-05	0	5.53629e-06	6.42428e-06	1.09581e-05	1.73538e-05	6.77484e-06	1.20859e-05	9.14747e-06	1.39199e-05	3.09914e-05	1.34561e-05	8.12024e-06	6.88541e-06	1.47224e-05	2.10747e-05	1.10293e-05	2.62682e-05	5.07707e-05	1.06792e-05	1.32978e-05	8.90426e-06	1.30454e-05	2.2365e-05	1.16597e-05	1.1806e-05	2.26503e-05	5.6235e-05	4.52034e-06	2.16533e-05	2.57826e-05	1.11897e-05	2.8033e-05	5.963e-05	1.68918e-05	3.04026e-05	2.84261e-05
Bacteria	Proteobacteria	Betaproteobacteria	Burkholderiales	Burkholderiaceae	Cupriavidus	Cupriavidus_metallidurans	0	0	0	0	1.99842e-06	0	0	0	0	0	0	0	0	0	0	0	0	0	0	0	0	0	0	0	1.17895e-05	0	0	0	0	0	1.56421e-06	0	0	6.12513e-07	0	0	0	0	0	0	0	0	0
Bacteria	Proteobacteria	Betaproteobacteria	Burkholderiales	Burkholderiaceae	Cupriavidus	Cupriavidus_pauculus	0	0	0	0	0	0	0	0	0	0	0	0	0	0	0	0	0	0	0	0	0	0	0	0	4.29437e-07	0	0	0	0	0	0	0	0	0	0	0	0	0	0	0	0	0	0
Bacteria	Proteobacteria	Betaproteobacteria	Burkholderiales	Comamonadaceae	Curvibacter	Curvibacter_lanceolatus	0	0	0	0	0	0	0	0	0	0	0	0	0	0	0	0	0	0	0	0	0	0	0	0	6.29276e-07	0	0	0	0	0	0	0	0	0	0	0	0	0	0	0	0	0	0
Bacteria	Actinobacteria	Actinobacteria	Propionibacteriales	Propionibacteriaceae	Cutibacterium	Cutibacterium_acnes	0	5.95193e-06	0	0	0	0	0	2.18559e-05	0	0	0	0	0	0	0	0	0	0	0	1.83748e-05	0	0	0	0	7.62244e-05	1.2494e-05	0	3.01619e-05	0	0	0	0	0	2.36495e-05	3.90968e-05	1.27839e-05	0	0	0	0	0	0	0
Bacteria	Actinobacteria	Actinobacteria	Propionibacteriales	Propionibacteriaceae	Cutibacterium	Cutibacterium_granulosum	0	0	0	0	0	0	0	0	0	0	0	0	0	0	0	0	0	0	0	0	0	0	0	0	0	0	0	1.47233e-06	0	0	0	0	0	0	0	0	0	0	0	0	0	0	0
Bacteria	Deinococcus-Thermus	Deinococci	Deinococcales	Deinococcaceae	Deinococcus	Deinococcus_sp_FeSDHB5_19	0	0	0	0	0	0	0	0	0	0	0	0	0	0	0	0	0	0	0	0	0	0	0	0	0	0	0	0	0	0	0	0	0	0	8.09733e-07	0	0	0	0	0	0	0	0
Bacteria	Proteobacteria	Betaproteobacteria	Burkholderiales	Comamonadaceae	Delftia	Delftia_acidovorans	0	0	0	0	0	0	0	0	0	0	0	0	0	0	0	0	0	0	1.47286e-06	0	0	0	0	0	0	0	0	0	0	0	0	0	0	0	0	0	0	0	0	0	0	0	0
Bacteria	Proteobacteria	Betaproteobacteria	Burkholderiales	Comamonadaceae	Delftia	Delftia_tsuruhatensis	0	0	0	0	0	0	0	0	0	0	0	0	0	0	0	0	0	0	0	0	5.75509e-06	0	0	0	0	0	0	0	0	0	0	0	0	0	0	0	0	0	0	0	0	0	0
Bacteria	Proteobacteria	Deltaproteobacteria	Desulfovibrionales	Desulfomicrobiaceae	Desulfomicrobium	Desulfomicrobium_orale	0	0	0	0	0	0	0	0	0	0	0	0	0	0	0	0	0	0	0	0	0	0	0	0	0	0	0	0	0	0	0	0	0	3.93305e-06	1.40599e-06	2.06862e-06	0	0	0	0	0	0	0
Bacteria	Firmicutes	Negativicutes	Veillonellales	Veillonellaceae	Dialister	Dialister_invisus	0	8.19298e-06	0	0	0	0	0	0	0	0	0	0	0	0	0	0	0	0	0	3.25888e-05	0	0	0	0	0	0	1.96052e-05	0	0	1.1621e-05	0	0	0	0	0	0	0	0	0	0	0	0	0
Bacteria	Firmicutes	Clostridia	Clostridiales	Lachnospiraceae	Dorea	Dorea_sp_5_2	0	0	0	0	2.20865e-06	0	0	0	0	0	0	0	0	0	0	0	0	0	0	0	0	0	0	0	1.44917e-05	0	0	0	0	0	0	0	0	0	0	0	0	0	0	0	0	0	0
Bacteria	Bacteroidetes	Bacteroidia	Bacteroidales	Muribaculaceae	Duncaniella	Duncaniella_muris	1.31139e-05	0	0	0	1.87263e-05	0	0	0	0	6.1511e-06	0	0	0	0	0	0	0	0	0	0	0	0	0	0	0.0001064	0	0	0	0	0	6.83952e-05	0	0	2.9979e-05	0	0	0	0	0	0	0	0	0
Bacteria	Bacteroidetes	Bacteroidia	Bacteroidales	Muribaculaceae	Duncaniella	Duncaniella_sp_B8	0	0	0	0	0.000205857	0	0	0	0	0	0	0	0	0	0	0	0	0	0	0	0	0	0	0	0.00145292	0	0	0	0	0	0	0	0	0	0	0	0	0	0	0	0	0	0
Bacteria	Bacteroidetes	Bacteroidia	Bacteroidales	Muribaculaceae	Duncaniella	Duncaniella_sp_TLL_A3	0	0	0	0	3.14637e-06	0	0	0	0	0	0	0	0	0	0	0	0	0	0	0	0	0	0	0	1.88166e-05	0	0	0	0	0	5.07561e-06	0	0	0	0	0	0	0	0	0	0	0	0
Bacteria	Proteobacteria	Betaproteobacteria	Neisseriales	Neisseriaceae	Eikenella	Eikenella_corrodens	0.00851917	0.00351586	0.00469258	0.000714727	0.000941493	0.000625129	0.00039112	0.000352029	0.000350231	0.00226506	0.00121586	0.00148896	0.000647879	0.000826512	0.00166004	0.000114117	0.00069737	0.000205152	0.000231968	0.000184143	0.0016954	0.000790207	0.000372518	0.000624193	0.000181225	0.000363632	0.000768431	3.50498e-05	5.60878e-05	0.000425062	3.30296e-05	8.6182e-05	2.44736e-05	0.00018393	4.47257e-05	4.50604e-05	0.00218741	0.00169482	0.00212172	0.00137895	0.000471122	0.00114172	0.00208203
Bacteria	Proteobacteria	Betaproteobacteria	Neisseriales	Neisseriaceae	Eikenella	Eikenella_exigua	0	0.000139936	0	0	0	0	0	0	0	0	0	0	0	0	0	0	0	0	0	0	0	0	0	0	0	0	0	0	0	0	0	0	0	0	0	0	0	0	1.04296e-05	0	0	0	0
Bacteria	Proteobacteria	Betaproteobacteria	Neisseriales	Neisseriaceae	Eikenella	Eikenella_sp_HMSC061C02	0.000611615	0.000269981	0.000379526	3.58153e-05	4.37975e-05	3.89009e-05	0	1.31008e-05	0	0	0	0	0	0	0	0	0	0	0	0	0.000149928	8.95732e-05	2.79018e-05	6.42061e-05	0	0	5.49743e-05	0	0	0	0	0	0	0	0	0	4.84678e-05	7.59825e-05	0	0.000450891	0.000337582	0.000583744	0
Bacteria	Proteobacteria	Betaproteobacteria	Neisseriales	Neisseriaceae	Eikenella	Eikenella_sp_NML01_A_086	0	0	0.000133456	0	1.69683e-05	0	0	0	0	0	0	0	0	0	0	0	0	0	0	0	0	1.12303e-05	5.47941e-06	0	0	0	0	0	0	0	0	0	0	0	0	0	0	0	0	0	0	0	2.3886e-05
Bacteria	Proteobacteria	Betaproteobacteria	Neisseriales	Neisseriaceae	Eikenella	Eikenella_sp_NML02_A_017	0	0	4.91441e-06	4.35684e-06	6.91903e-06	0	0	0	0	0	0	0	0	0	0	0	0	0	0	0	0	0	0	0	0	0	0	0	0	0	0	0	0	0	0	0	0	0	0	0	0	1.09496e-05	1.86051e-05
Bacteria	Proteobacteria	Betaproteobacteria	Neisseriales	Neisseriaceae	Eikenella	Eikenella_sp_NML03_A_027	0.000118163	8.59525e-05	0.00011541	0.000186815	5.68705e-05	9.2747e-05	0	1.37757e-05	0	2.26783e-05	1.41102e-05	1.14885e-05	0	0	0	0	2.45455e-05	5.56803e-06	3.5439e-06	4.56463e-06	1.15848e-05	2.77205e-05	9.29893e-06	1.44658e-05	0	4.37074e-06	1.54881e-05	0	0	9.43135e-06	0	0	0	5.81575e-06	0	0	0	9.63808e-06	0	1.52417e-05	5.33083e-06	1.94208e-05	0.000104486
Bacteria	Proteobacteria	Betaproteobacteria	Neisseriales	Neisseriaceae	Eikenella	Eikenella_sp_NML080894	0	0	0	0	2.32045e-05	0	0	0	0	0	0	0	0	0	0	0	0	0	0	0	0	0	0	0	0	0	0	0	0	0	0	0	0	0	0	0	0	0	0	0	0	0	0
Bacteria	Proteobacteria	Betaproteobacteria	Neisseriales	Neisseriaceae	Eikenella	Eikenella_sp_NML130454	0.000207861	0.000154726	0.000228886	0.000135572	0.000101383	6.25081e-05	1.45545e-05	9.5364e-06	1.36311e-05	2.3138e-05	1.32192e-05	1.63911e-05	1.23001e-05	1.85753e-05	1.60082e-05	0	2.28795e-05	1.66451e-05	6.50281e-06	2.51345e-05	8.04655e-05	9.77698e-05	2.99709e-05	5.12703e-05	8.0572e-06	1.17302e-05	3.28801e-05	0	0	8.40615e-05	1.21606e-05	2.12763e-05	0	3.58248e-05	2.42852e-06	6.40277e-06	4.2624e-05	4.75629e-05	2.01093e-05	9.05054e-05	1.44696e-05	0.000100047	0.000648998
Bacteria	Proteobacteria	Betaproteobacteria	Neisseriales	Neisseriaceae	Eikenella	Eikenella_sp_NML97_A_109	0	0	0	0	0	0	0	0	0	0	0	0	0	0	0	0	0	0	0	5.14084e-06	5.33076e-05	0	0	0	0	0	0	0	0	0	0	0	0	0	0	0	0	0	0	0	0	0	0
Bacteria	Proteobacteria	Betaproteobacteria	Neisseriales	Neisseriaceae	Eikenella	Eikenella_sp_NML99_0057	0	0	0	0	0	1.28362e-05	0	0	0	0	0	0	0	0	0	0	0	0	0	0	0	2.69802e-05	0	0	0	0	0	0	0	0	0	0	0	0	0	0	0	0	0	0	0	0	0
Bacteria	Proteobacteria	Gammaproteobacteria	Enterobacterales	Enterobacteriaceae	Enterobacter	Enterobacter_roggenkampii	0	0	0	0	0	0	0	0	0	0	0	0	0	0	0	0	0	0	0	0	0	0	0	0	0	0	0	0	0	0	0	0	0	5.62531e-06	6.7498e-06	0	0	0	0	0	0	0	0
Bacteria	Actinobacteria	Coriobacteriia	Eggerthellales	Eggerthellaceae	Enterorhabdus	Enterorhabdus_caecimuris	0	0	0	0	0	0	0	0	0	0	0	0	0	0	0	0	0	0	0	0	0	0	0	0	6.76423e-06	0	0	0	0	0	0	0	0	0	0	0	0	0	0	0	0	0	0
Bacteria	Actinobacteria	Coriobacteriia	Eggerthellales	Eggerthellaceae	Enterorhabdus	Enterorhabdus_mucosicola	0	0	0	0	0	0	0	0	0	0	0	0	0	0	0	0	0	0	0	0	0	0	0	0	3.38106e-06	0	0	0	0	0	0	0	0	0	0	0	0	0	0	0	0	0	0
Bacteria	Firmicutes	Erysipelotrichia	Erysipelotrichales	Erysipelotrichaceae	unclassified	Erysipelotrichaceae_bacterium	0	0	0	0	2.60412e-05	0	0	0	0	0	0	0	0	0	0	0	0	0	0	0	0	0	0	0	0.000112479	0	0	0	0	0	1.78103e-05	0	0	7.35547e-06	0	0	0	0	0	0	0	0	0
Bacteria	Proteobacteria	Gammaproteobacteria	Enterobacterales	Enterobacteriaceae	Escherichia	Escherichia_coli	0	0	0	0	0	0	0	5.63305e-05	0	0	0	0	0	0	0	0	0	0	0	0	0	0	0	0	5.6819e-05	0	0	0	0	0	0	0	0	0	0	0	0	0	0	0	0	0	0
Bacteria	Firmicutes	Clostridia	Clostridiales	Clostridiales Family XIII. Incertae Sedis	unclassified	Eubacterium_brachy	0	0	0	0	0	9.83418e-06	0	0	0	0	0	0	0	0	0	0	0	0	0	0	0	0	0	0	0	0	0	0	0	0	0	0	0	1.85192e-05	3.05082e-06	0	0	0	0	0	0	0	0
Bacteria	Firmicutes	Clostridia	Clostridiales	Clostridiales Family XIII. Incertae Sedis	unclassified	Eubacterium_infirmum	0	3.37189e-05	3.396e-05	0	0	0	0	5.85519e-06	1.06214e-05	0	0	0	0	0	0	0	0	0	0	0.000164564	2.12932e-05	0	0	4.35246e-06	0	0	0	0	0	0	0	0	0	0	0	0	0	0	0	0	0	0	0
Bacteria	Firmicutes	Clostridia	Clostridiales	Clostridiales Family XIII. Incertae Sedis	unclassified	Eubacterium_nodatum	0	0	0	0	0	1.55478e-05	0	0	0	0	0	0	0	0	0	0	0	0	0	0	0	0	0	1.27172e-05	0	0	0	0	0	0	0	0	0	0	3.41692e-06	0	0	0	0	0	0	0	0
Bacteria	Firmicutes	Clostridia	Clostridiales	Eubacteriaceae	Eubacterium	Eubacterium_plexicaudatum	0	0	0	0	7.95272e-06	0	0	0	0	0	0	0	0	0	0	0	0	0	0	0	0	0	0	0	4.15967e-05	0	0	0	0	0	8.07226e-06	0	0	2.10637e-06	0	0	0	0	0	0	0	0	0
Bacteria	Firmicutes	Clostridia	Clostridiales	Clostridiales Family XIII. Incertae Sedis	unclassified	Eubacterium_saphenum	0	0	0	0	0	0	0	3.69064e-06	0	0	0	0	1.28357e-05	5.5047e-05	2.05289e-05	0	0	0	0	4.21615e-05	1.57135e-05	4.6069e-05	1.12794e-05	4.90694e-05	1.07295e-05	0	0	0	0	0	0	0	0	3.70575e-05	1.3904e-05	2.47672e-05	0	0	0	0	0	0	0
Bacteria	Firmicutes	Clostridia	Clostridiales	Eubacteriaceae	Eubacterium	Eubacterium_sp_14_2	0	0	0	0	0	0	0	0	0	0	0	0	0	0	0	0	0	0	0	0	0	0	0	0	3.16912e-05	0	0	0	0	0	0	0	0	0	0	0	0	0	0	0	0	0	0
Bacteria	Firmicutes	Clostridia	Clostridiales	Clostridiales Family XIII. Incertae Sedis	unclassified	Eubacterium_sulci	3.04506e-05	0.000605815	0.000443956	2.90238e-05	1.36989e-05	9.68755e-06	0.00018935	0.00014823	0.000136961	0	0	0	0	9.53562e-06	0	0	1.0384e-05	0	0	1.70919e-05	4.32256e-05	3.72498e-05	7.64919e-05	0.000128624	1.6025e-05	6.73152e-06	3.95258e-05	2.48163e-05	3.78504e-05	2.06422e-05	2.04316e-05	0.000171194	1.58061e-05	0	0	0	3.88875e-05	9.43606e-05	0.000116828	3.02924e-05	0	1.71073e-05	0.000152632
Bacteria	Firmicutes	Clostridia	Clostridiales	Ruminococcaceae	Faecalibacterium	Faecalibacterium_prausnitzii	0	0	0	0	0	0	0	0	0	0	0	0	0	0	0	0	0	0	0	0	0	0	0	0	3.05634e-06	0	0	0	0	0	0	0	0	0	0	0	0	0	0	0	0	0	0
Bacteria	Firmicutes	Clostridia	Clostridiales	Peptostreptococcaceae	Filifactor	Filifactor_alocis	4.34684e-05	0.000568901	0.000637436	0	0	1.33535e-05	0	7.81494e-06	1.8689e-05	0	0	0	0	0	0	0	0	0	0	5.727e-05	0	1.55173e-05	0	0	0	0	2.30298e-05	0	0	0	0	0	0	0	0	0	0	0	0	0	0	0	0
Bacteria	Firmicutes	unclassified	unclassified	unclassified	unclassified	Firmicutes_bacterium_ASF500	0	0	0	0	1.64224e-05	0	0	0	0	0	0	0	0	0	0	0	0	0	0	0	0	0	0	0	9.91142e-05	0	0	0	0	0	1.58018e-05	0	0	5.61068e-06	0	0	0	0	0	0	0	0	0
Bacteria	Firmicutes	Clostridia	Clostridiales	Ruminococcaceae	Flavonifractor	Flavonifractor_plautii	0	0	0	0	0	0	0	0	0	0	0	0	0	0	0	0	0	0	0	0	0	0	0	0	8.49323e-06	0	0	0	0	0	0	0	0	0	0	0	0	0	0	0	0	0	0
Bacteria	Firmicutes	Clostridia	Clostridiales	Ruminococcaceae	Flavonifractor	Flavonifractor_sp_An100	0	0	0	0	0	0	0	0	0	0	0	0	0	0	0	0	0	0	0	0	0	0	0	0	5.23966e-06	0	0	0	0	0	0	0	0	0	0	0	0	0	0	0	0	0	0
Bacteria	Firmicutes	Clostridia	Clostridiales	Ruminococcaceae	Flavonifractor	Flavonifractor_sp_An306	0	0	0	0	0	0	0	0	0	0	0	0	0	0	0	0	0	0	0	0	0	0	0	0	8.12844e-06	0	0	0	0	0	0	0	0	0	0	0	0	0	0	0	0	0	0
Bacteria	Actinobacteria	Actinobacteria	Frankiales	Frankiaceae	Frankia	Frankia_symbiont_of_Coriaria_arborea	0	0	0	0	0	0	0	0	0	0	0	0	0	0	0	0	0	0	0	0	0	0	0	5.42546e-07	1.89845e-06	0	0	0	0	0	0	0	0	0	0	0	0	0	0	0	0	0	0
Bacteria	Fusobacteria	Fusobacteriia	Fusobacteriales	Fusobacteriaceae	Fusobacterium	Fusobacterium_hwasookii	0	0	0	0	0	0	0.00138912	0.000762271	0.000945644	0	0	0	0	0	0	0	0	0	0	0	0	0	0	0	0	0	0	0	0	0	0	0	0	0	0	0	0	0	0	0	0	0	0
Bacteria	Fusobacteria	Fusobacteriia	Fusobacteriales	Fusobacteriaceae	Fusobacterium	Fusobacterium_massiliense	0	0	0	0	0	0	0	0	0	0	0	0	0	0	0	0	0	0	0	0	0	0.000319462	0.00290592	0.00227423	0	0	0	0	0	0	0.000163993	0.000447275	0.000616545	0	0	0	0	0	0	0	0	0	0
Bacteria	Fusobacteria	Fusobacteriia	Fusobacteriales	Fusobacteriaceae	Fusobacterium	Fusobacterium_nucleatum	0.0113784	0.0123205	0.00283801	0.000583332	0.000317836	0.0015736	0.00198884	0.00133467	0.00158949	0.00038025	0.000415166	0.000546547	0	0	0	0	0	0.000442162	0.00016184	0.00306763	0.00184087	0.00185369	0.00356537	0.00261562	0.00161371	0.00350546	0.0182392	0	0.000188229	0.000911697	0.00806031	0.00618673	0.0060581	0	0	0.00025807	0.0015967	0.00281271	0.00196363	0.0017066	0.000531606	0.00230219	0
Bacteria	Fusobacteria	Fusobacteriia	Fusobacteriales	Fusobacteriaceae	Fusobacterium	Fusobacterium_periodonticum	0.0896247	0.207513	0.258872	0.0108507	0.0157374	0.0179839	0.063387	0.051881	0.0638402	0.00433064	0.00142436	0.0015421	0.00673288	0.0142092	0.00815111	0.00143609	0.00611148	0.00242283	0.00497125	0.0259215	0.013166	0.00593046	0.0100046	0.00825495	0.0141462	0.00570209	0.0857222	0.00397834	0.00387538	0.0111808	0.0449767	0.0860232	0.0174168	0.000198317	0.000176887	0.000178538	0.0351705	0.0772964	0.0740447	0.0101071	0.00350634	0.00969853	0.0190167
Bacteria	Fusobacteria	Fusobacteriia	Fusobacteriales	Fusobacteriaceae	Fusobacterium	Fusobacterium_sp_oral_taxon_370_str_F0437	0	0	0	0	0	0	0	0	0	0	0	0	0	0	0	0	0	0	0	0.000181479	0	0	0	0	0	0	0	0	0	0	0	0	0	0	0	0	0	0	0	0	0	0	0
Bacteria	Proteobacteria	Gammaproteobacteria	unclassified	unclassified	unclassified	Gammaproteobacteria_bacterium_2W06	0	0	0	0	1.92006e-06	0	0	0	0	0	0	0	0	0	0	0	0	0	0	0	0	0	0	0	1.6827e-05	0	0	0	0	0	0	0	0	0	0	0	0	0	0	0	0	0	0
Bacteria	Firmicutes	Bacilli	Bacillales	unclassified	Gemella	Gemella_haemolysans	9.47174e-05	0.000107151	4.19488e-05	0.00253084	0.00375189	0.00798685	0.000132101	0.000479106	0.000267776	0.000193216	6.99278e-05	0.000246129	0.000137067	0.000197065	0.000285111	0.00749946	0.0206161	0.0402984	0.00313965	0.00700727	0.0136413	0.00258714	0.00153469	0.00210877	0.00146478	0.000885399	0.000250913	0.00239354	0.00112702	0.00208518	0.00232532	0.00105328	0.0014741	0.00131294	0.0152213	0.0119799	0.00037571	0.00115695	0.000256495	0.000290815	0.000343996	0.00047114	0.000109948
Bacteria	Firmicutes	Bacilli	Bacillales	unclassified	Gemella	Gemella_morbillorum	0.00398098	0.00319801	0.0032085	5.92457e-05	0.000164354	0.000138153	0.000745675	0.00285894	0.00158295	3.55373e-05	4.7078e-05	7.09391e-05	0	7.77322e-05	0.000127453	0.000407642	0.00165779	3.63183e-05	0.000157947	0.000433748	0.00575444	0.00577633	0.00547664	0.0123735	0.000185211	0.00109146	0.000665482	5.4198e-05	7.81845e-05	0.000309184	0.00403738	0.00161517	0.00149741	0.000357885	0.000165758	0.000169898	0.000194473	0.000368277	0.000196492	0.00135103	0.00728457	0.0021633	0
Bacteria	Firmicutes	Bacilli	Bacillales	unclassified	Gemella	Gemella_sanguinis	0.00271033	0.00539922	0.00234345	0.00196073	0.00666916	0.00306659	0.000384093	0.000657199	0.000580768	0.000309994	0.000270029	0.000603566	0.000718572	0.00187056	0.00143539	0.000399872	0.00201165	0.000564504	0.000984549	0.00112597	0.000951547	0.000839458	0.00185368	0.00128712	0.00408777	0.00323202	0.00660291	0.0036507	0.00333386	0.00866878	0.000934039	0.00413383	0.00181908	0.000161568	0.000235449	4.81462e-05	0.00335853	0.00157839	0.00340905	0.00351086	0.00901468	0.00213592	0.00195216
Bacteria	Proteobacteria	Alphaproteobacteria	Rhodospirillales	Acetobacteraceae	Gluconobacter	Gluconobacter_oxydans	0	0	0	0	0	0	0	0	0	0	0	0	0	0	0	0	0	0	0	0	0	0	0	0	1.63338e-06	0	0	0	0	0	0	0	0	0	0	0	0	0	0	0	0	0	0
Bacteria	Proteobacteria	Alphaproteobacteria	Rhodospirillales	Acetobacteraceae	Gluconobacter	Gluconobacter_roseus	0	0	0	0	0	0	0	0	0	0	0	0	0	0	0	0	0	0	0	0	0	0	0	0	1.89541e-06	0	0	0	0	0	0	0	0	0	0	0	0	0	0	0	0	0	0
Bacteria	Actinobacteria	Actinobacteria	Corynebacteriales	Gordoniaceae	Gordonia	Gordonia_jacobaea	0	0	0	0	0	0	0	0	0	0	0	0	0	0	0	0	0	0	0	0	0	0	0	0	0	0	0	0	0	0	0	0	0	0	2.00158e-07	0	0	0	0	0	0	0	0
Bacteria	Actinobacteria	Actinobacteria	Corynebacteriales	Gordoniaceae	Gordonia	Gordonia_sp_852002_10350_SCH5691597	0	0	0	0	0	0	0	0	0	0	0	0	0	0	0	0	0	0	0	0	0	0	0	0	7.69674e-07	0	0	0	0	0	0	0	0	0	2.18223e-07	0	0	0	0	0	0	0	0
Bacteria	Firmicutes	Bacilli	Lactobacillales	Carnobacteriaceae	Granulicatella	Granulicatella_adiacens	0.000143515	0.000148551	0.00013473	0.00170912	0.00120281	0.00108744	0.000433906	0.00106374	0.00066428	0.000242573	9.65993e-05	0.000446117	0.00102606	0.00199379	0.00212934	0.00371478	0.00228089	0.00215084	0.000140287	0.00224925	0.00169327	0.00150656	0.0011537	0.00223431	0.000281026	0.000222028	0.000185535	0.0013357	0.00156858	0.00338585	0.00263681	0.00203719	0.00259657	0.000523894	0.00220218	0.00136066	0.000313011	0.00130436	0.000427027	0.006019	0.00798405	0.00667306	0.000109989
Bacteria	Firmicutes	Bacilli	Lactobacillales	Carnobacteriaceae	Granulicatella	Granulicatella_elegans	2.85186e-05	0	0	8.58804e-05	6.91248e-05	0.000377024	9.39155e-05	0.000191857	8.51319e-05	0	0	0	0	0	0	0.000416783	0.000177849	0.000495005	0	0	1.51863e-05	0.000337748	0.000443265	0.000226485	0	0	0	1.91563e-05	1.69759e-05	0.000129502	0.000819965	0.00197309	0.0018185	2.6928e-05	4.95065e-05	1.00784e-05	0	0.000387654	0	0	0	0	0
Bacteria	Firmicutes	Bacilli	Lactobacillales	Carnobacteriaceae	Granulicatella	Granulicatella_sp_HMSC30F09	0.000225886	0.000265828	0.000330292	0.0020886	0.00139837	0.00160652	0.000801104	0.00202815	0.00123736	0.000369066	0.000106453	0.000654994	0.00189394	0.00386621	0.00464486	0.00526728	0.00329727	0.00305967	0.000367961	0.00393624	0.00342984	0.00217931	0.00158463	0.00320137	0.000599301	0.000348614	0.00036835	0.00198539	0.00258159	0.00445221	0.00298918	0.00246738	0.00343438	0.000669081	0.00440538	0.00226121	0.000514614	0.00163407	0.000660164	0.00929834	0.0118764	0.0096239	0.000334892
Bacteria	Firmicutes	Bacilli	Lactobacillales	Carnobacteriaceae	Granulicatella	Granulicatella_sp_HMSC31F03	0.000247915	0.000257643	0.000273161	0.00243793	0.00152835	0.0012844	0.000784398	0.00205488	0.00126277	0.000264218	6.87873e-05	0.000460355	0.00241498	0.00420466	0.00524996	0.00504724	0.00324787	0.00288095	0.000337701	0.00382719	0.00338701	0.00243042	0.00159964	0.00325087	0.000407488	0.000320521	0.000202534	0.0022712	0.00289989	0.00526706	0.00375576	0.00372948	0.00501698	0.000804988	0.00543632	0.00237703	0.000446902	0.00143633	0.000472359	0.0115892	0.0140232	0.0116184	0.000164984
Bacteria	Proteobacteria	Gammaproteobacteria	Pasteurellales	Pasteurellaceae	Haemophilus	Haemophilus_haemolyticus	0.0196614	0.00959064	0.00465955	0.00429922	0.00261521	0.00394923	0.00548306	0.00620017	0.00533786	0.00388706	0.00396637	0.00166213	0.0059418	0.00374629	0.00548984	0.000988735	0.00111811	0.000927755	0.00615837	0.00302893	0.00426061	0.0163343	0.00452935	0.00642295	0.00526993	0.00801663	0.00766563	0.00881991	0.00370398	0.0101724	0.0101278	0.00789738	0.0103325	0.00739473	0.0275725	0.0443206	0.00236081	0.00181697	0.00279152	0.00455651	0.00329861	0.00389515	0.00199267
Bacteria	Proteobacteria	Gammaproteobacteria	Pasteurellales	Pasteurellaceae	Haemophilus	Haemophilus_influenzae	0.00176267	0.000728098	0.00135711	0.00822472	0.00420211	0.00748826	0.00171629	0.00195317	0.00239239	0.0027479	0.00249395	0.00147032	0.00675844	0.00236158	0.00570384	0.000300924	0.000317376	0.000208087	0.0168314	0.0247535	0.0144853	0.00136434	0.000436134	0.000634181	0.00268168	0.00362443	0.00857125	0.00343264	0.00115871	0.00331924	0.00104206	0.00100279	0.00118697	0.000407651	0.000836177	0.00177809	0.00102141	0.000741672	0.000975883	0.00331766	0.00387767	0.00358618	0.0333163
Bacteria	Proteobacteria	Gammaproteobacteria	Pasteurellales	Pasteurellaceae	Haemophilus	Haemophilus_parahaemolyticus	0.00949173	0.000594971	0.000126371	0.000684792	0.000492295	0.000176467	1.98004e-05	2.46378e-05	1.32806e-05	0.00290493	0.0052889	0.000142456	2.13214e-05	2.80302e-05	3.30701e-05	0.00120012	0.00092964	0.000503567	0.000214518	4.5764e-05	5.23877e-05	0.000179047	1.11312e-05	4.44285e-05	0.000200228	2.49706e-05	0.000201433	0.000111203	9.75303e-05	0.000442508	0.00119652	0.00107398	0.00100927	1.0662e-05	1.12064e-05	1.07484e-05	0.00172023	0.001204	0.00074518	0.000322678	0.000575252	0.000916407	0.000876242
Bacteria	Proteobacteria	Gammaproteobacteria	Pasteurellales	Pasteurellaceae	Haemophilus	Haemophilus_parainfluenzae	0.133197	0.10512	0.111162	0.339233	0.189704	0.259583	0.139399	0.160008	0.159916	0.340775	0.23944	0.104987	0.535205	0.2356	0.366566	0.0567675	0.103868	0.0653491	0.581795	0.220271	0.414921	0.137117	0.0558065	0.0925786	0.201516	0.220222	0.383115	0.339375	0.108	0.289091	0.0498933	0.0543511	0.0601955	0.366768	0.0238803	0.027518	0.0911192	0.0651842	0.099131	0.25014	0.190045	0.220415	0.371165
Bacteria	Proteobacteria	Gammaproteobacteria	Pasteurellales	Pasteurellaceae	Haemophilus	Haemophilus_paraphrohaemolyticus	0.000344039	6.46906e-05	1.25653e-05	1.3461e-05	1.09494e-05	0	2.46308e-05	1.39411e-05	8.14305e-06	0.00512721	0.0100053	0.000233438	1.60223e-05	1.74023e-05	2.33905e-05	0	0	0	0	0	0	8.75088e-06	0	0	0	0	0	7.14406e-05	0.000106525	0.000439221	0.000295373	9.19398e-05	0.000253098	0	0	0	0	0	0	0	0	0	0
Bacteria	Proteobacteria	Gammaproteobacteria	Pasteurellales	Pasteurellaceae	Haemophilus	Haemophilus_pittmaniae	0	0	4.0641e-05	0	0	0	0.000121662	6.77478e-05	0	0	0	0	5.36246e-06	0	0	0	3.15159e-05	0	1.59714e-05	3.10609e-06	1.3721e-05	3.10408e-05	4.17831e-05	4.77229e-05	1.10353e-05	0	1.96634e-05	0	0	0	0	3.05319e-05	0	5.3337e-06	1.15406e-06	0	0.0002331	0.000112062	0.000288001	0.000165157	0.000134379	0.000252546	0
Bacteria	Proteobacteria	Gammaproteobacteria	Pasteurellales	Pasteurellaceae	Haemophilus	Haemophilus_quentini	0	0	0	0	0	0	0	0	0	0	0	0	0	0	0	0	0	0	0	0	0	0	0	0	0	0	0	9.49347e-05	0	0	0	0	0	0	0	0	0	0	0	0	0	0	0
Bacteria	Proteobacteria	Gammaproteobacteria	Pasteurellales	Pasteurellaceae	Haemophilus	Haemophilus_sp_CCUG_60358	0.00418826	0.00272108	0.00429891	0.00152628	0.000830267	0.000922687	0.00208658	0.00256075	0.00194619	0.00286698	0.00314179	0.00176429	0.0111314	0.0047033	0.00625517	0.00076326	0.001234	0.00102626	0.00996177	0.00396652	0.00755034	0.000960254	0.000453662	0.000601291	0.00180481	0.000921299	0.00573637	0.00409871	0.00109258	0.00417147	0.00114976	0.00172319	0.000999802	0.00420814	0.0003649	0.000472276	0.00253399	0.00116032	0.00232712	0.0142418	0.00969379	0.0100024	0.00699624
Bacteria	Proteobacteria	Gammaproteobacteria	Pasteurellales	Pasteurellaceae	Haemophilus	Haemophilus_sp_HMSC061E01	0.00141849	0.000876258	0.00201267	0.000144003	7.33078e-05	8.1428e-05	0.00104057	0.00150598	0.000638106	0.00262275	0.00246024	0.00080544	0.0189088	0.00924011	0.0184879	0.000834191	0.00140732	0.00127535	0.00680686	0.00533994	0.0034032	0.00622784	0.00275949	0.00462128	0.00336281	0.00426711	0.00523015	0.011186	0.00403348	0.0104588	0.000250428	0.00051838	0.000428038	0.00687566	0.000369378	0.000597532	0.00314769	0.00200956	0.00356968	0.00692054	0.00605341	0.00358928	0.00383838
Bacteria	Proteobacteria	Gammaproteobacteria	Pasteurellales	Pasteurellaceae	Haemophilus	Haemophilus_sp_HMSC068C11	0.00554613	0.00355656	0.00554012	0.000421951	0.000425809	0.000173634	0.00292056	0.00428125	0.00275933	0.00417188	0.00286649	0.000780682	0.00105475	0.00110938	0.00148496	0.00154775	0.00308357	0.00204293	0.000818411	0.000213047	0.000693316	0.000197424	0.000219907	0.000221271	0.000242664	8.59492e-05	0.000371792	4.6312e-05	0.000104572	0.000244856	0.000574757	0.00190156	0.000670174	0.0100528	0.000653901	0.000731695	0.00378441	0.00218141	0.00343134	0.0162777	0.0103546	0.0101094	0.00724441
Bacteria	Proteobacteria	Gammaproteobacteria	Pasteurellales	Pasteurellaceae	Haemophilus	Haemophilus_sp_HMSC61B11	0	0.000721533	0.00283334	0.0040016	0	0.00241893	0.0109521	0.00804707	0.0105045	0.0374365	0.0269001	0.00787598	0.0443019	0.0243307	0.0206571	0.00182059	0.00374929	0.00177029	0.0442587	0.024956	0.038279	0.099902	0.0403088	0.0669833	0.0386847	0.0366663	0.0927943	0.0935596	0.0260256	0.0761006	0.00285296	0.00192967	0.00939497	0	0	0	0.00675318	0.00883781	0.00678997	0.00500602	0.00819198	0.00971343	0.0359857
Bacteria	Proteobacteria	Gammaproteobacteria	Pasteurellales	Pasteurellaceae	Haemophilus	Haemophilus_sp_HMSC71H05	0.00364006	0.002559	0.00262916	0.00140362	0.00058947	0.000802634	0.00385548	0.00577879	0.003575	0.00244767	0.00191131	0.00105079	0.00318814	0.0030867	0.00483188	0.00106673	0.00199378	0.00182017	0.00626202	0.0020693	0.00560212	0.00228763	0.0012453	0.00176984	0.00344563	0.00383123	0.00675883	0.00206089	0.000987029	0.00135442	0.000747667	0.00103018	0.000815266	0.00611839	0.000508867	0.000434511	0.00404125	0.00206718	0.00434967	0.0149309	0.00740452	0.0081191	0.005685
Bacteria	Proteobacteria	Gammaproteobacteria	Pasteurellales	Pasteurellaceae	Haemophilus	Haemophilus_sp_oral_taxon_036	0.000419988	0	0	0	0	0	0	0	0	0	0	0	0	0	0	0	0	0	0	0	0	0.000920051	0	0	0	0	0	0	0	0	0	0	0.00191375	0	0	0	0	0	0	0	0	0	0
Bacteria	Proteobacteria	Gammaproteobacteria	Pasteurellales	Pasteurellaceae	Haemophilus	Haemophilus_sputorum	0.000518991	0.000477186	0.000443308	0.00107676	0.00104584	0.000696611	0.00022136	0.000375465	0.000130193	0.00257205	0.00360172	0.00101418	0.00901292	0.00589853	0.0117138	0.00136947	0.000943189	0.000319081	0.000160084	0.000167552	8.6e-05	0.000733478	5.67747e-05	0.000206676	7.08338e-05	7.28457e-06	4.8326e-05	0.000320545	0.000250677	0.00079008	0.000237557	0.000310481	0.000733117	0.000785279	0.00165353	0.00160063	0.0055534	0.00167364	0.00262702	0.00513637	0.0110283	0.0110599	0.000299837
Bacteria	Bacteroidetes	Bacteroidia	Bacteroidales	Prevotellaceae	Prevotella	Hallella_seregens	0	0	0	0	0	0	0	0	0	0	0	0	0	0	0	0	0	0	0	0	0	0	0	1.01801e-06	0	0	0	0	0	0	0	0	0	0	0	0	0	0	0	0	0	0	0
Bacteria	Proteobacteria	Epsilonproteobacteria	Campylobacterales	Helicobacteraceae	Helicobacter	Helicobacter_pametensis	0	0	0	0	0	0	0	4.71199e-06	0	1.58168e-05	1.00796e-05	0	0	0	0	0	0	0	0	0	5.30632e-05	0.000152711	0	0	0	0	0	0	0	0	0	0	0	0	0	0	0	0	0	0	0	0	0
Bacteria	Firmicutes	Clostridia	Clostridiales	unclassified	Intestinimonas	Intestinimonas_massiliensis	0	0	0	0	0	0	0	0	0	0	0	0	0	0	0	0	0	0	0	0	0	0	0	0	3.2456e-06	0	0	0	0	0	0	0	0	0	0	0	0	0	0	0	0	0	0
Bacteria	Actinobacteria	Actinobacteria	Micrococcales	Promicromonosporaceae	Isoptericola	Isoptericola_variabilis	5.70707e-05	8.70766e-05	0.000109991	7.21319e-05	6.39748e-05	5.83894e-05	4.47136e-05	3.83375e-05	6.70864e-05	2.0226e-05	7.22217e-06	3.86214e-05	1.79882e-05	4.23624e-05	3.7602e-05	1.2869e-05	4.21066e-05	2.4278e-05	3.04566e-05	5.58244e-05	6.76984e-05	2.92167e-05	3.54895e-05	4.85561e-05	8.97471e-05	5.48115e-05	9.67086e-05	8.87334e-06	1.12396e-05	1.19884e-05	1.51613e-05	1.55222e-05	1.23049e-05	3.17096e-05	6.80756e-06	1.01445e-05	1.46665e-05	1.44648e-05	1.81457e-05	5.46358e-05	2.96806e-05	3.30594e-05	0.000230267
Bacteria	Actinobacteria	Actinobacteria	Micrococcales	Intrasporangiaceae	Janibacter	Janibacter_sp_Marseille_P4121	0	0	0	0	0	0	0	0	0	0	0	0	0	0	0	0	0	0	0	0	0	0	0	0	0	0	0	0	0	0	0	0	0	0	1.28233e-06	0	0	0	0	0	0	0	0
Bacteria	Firmicutes	Clostridia	Clostridiales	Lachnospiraceae	Johnsonella	Johnsonella_ignava	0	0	0	0	0	0	0	0	0	0	0	0	0	0	0	0	0	0	0	0	0	0	0	0	3.70118e-05	0	0	0	0	0	0	0	0	0	0	0	0	0	0	0	0	0	0
Bacteria	Proteobacteria	Betaproteobacteria	Neisseriales	Neisseriaceae	Kingella	Kingella_denitrificans	0.000619479	0.000733132	0.00145761	3.79811e-05	1.8027e-05	2.04193e-05	0.000649591	0.000300572	0.000373652	4.67324e-06	4.07589e-06	1.72924e-06	3.62265e-05	6.15575e-05	9.36849e-05	6.40032e-05	0.000110423	3.82575e-05	6.59009e-05	9.73849e-06	3.54708e-05	0.000169699	2.70856e-05	9.57778e-05	1.52014e-05	1.07982e-05	7.59479e-05	3.28716e-05	2.05718e-05	3.12007e-05	0	0	0	2.51377e-05	5.37375e-06	9.07629e-06	1.77243e-05	1.43394e-05	1.63346e-05	2.52078e-05	2.28477e-05	3.09975e-05	0.000601416
Bacteria	Proteobacteria	Betaproteobacteria	Neisseriales	Neisseriaceae	Kingella	Kingella_kingae	1.1091e-05	8.02279e-06	3.73913e-06	0	0	0	0	0	0	0	0	0	0	0	0	0	0	0	0	0	0	0	0	0	0	0	0	0	0	0	0	0	0	0	0	0	5.43429e-06	0	0	6.97354e-06	2.36439e-05	1.31884e-05	0
Bacteria	Proteobacteria	Betaproteobacteria	Neisseriales	Neisseriaceae	Kingella	Kingella_oralis	0	0	3.50342e-06	2.64433e-05	0.000313428	6.61984e-05	0	6.89261e-06	7.76002e-06	6.58481e-05	0.000289055	0.000132695	4.08398e-05	2.20126e-05	1.88725e-05	0	1.14517e-05	4.14618e-06	0.000531807	0.000265175	0.000360426	4.19279e-05	8.62099e-05	7.58103e-05	6.67252e-05	1.15038e-05	5.05358e-05	4.99355e-05	3.0625e-05	0.000228872	3.69974e-05	6.17304e-06	0.00011622	0.000180862	4.51163e-05	6.05166e-05	8.4279e-06	3.95967e-06	6.82652e-06	0.000739892	0.000103504	0.000281738	0.00106005
Bacteria	Proteobacteria	Betaproteobacteria	Neisseriales	Neisseriaceae	Kingella	Kingella_potus	0	0	0	0	0	0	0	0	0	0	0	1.49817e-06	0	0	0	0	0	0	0	0	0	0	0	0	0	0	0	0	0	3.32075e-06	0	0	0	0	0	0	0	0	0	0	0	0	0
Bacteria	Proteobacteria	Gammaproteobacteria	Enterobacterales	Enterobacteriaceae	Klebsiella	Klebsiella_pneumoniae	0	0	0	0	1.60862e-06	0	0	0	0	0	0	0	0	0	0	0	0	0	0	0	0	0	0	0	2.13149e-05	0	0	0	0	0	0	0	0	1.62612e-06	3.44689e-07	0	0	0	0	0	0	0	0
Bacteria	Actinobacteria	Actinobacteria	Micrococcales	Micrococcaceae	Kocuria	Kocuria_carniphila	0	0	0	0	0	0	0	0	0	0	0	0	0	0	0	0	0	0	0	0	0	0	0	0	0	1.9744e-06	0	0	0	0	0	0	0	0	0	0	0	0	0	0	0	0	0
Bacteria	Actinobacteria	Actinobacteria	Micrococcales	Micrococcaceae	Kocuria	Kocuria_palustris	0	0	0	0	0	0	0	0	0	0	0	0	0	0	0	0	0	0	0	0	0	0	0	0	0	0	0	0	0	0	0	0	0	0	7.68101e-07	0	0	0	0	0	0	0	0
Bacteria	Actinobacteria	Actinobacteria	Micrococcales	Micrococcaceae	Kocuria	Kocuria_rhizophila	0	0	0	0	0	0	0	0	0	0	0	0	0	0	0	0	0	0	0	0	0	0	0	0	0	0	0	0	0	0	0	0	0	0	8.5191e-07	0	0	0	0	0	0	0	0
Bacteria	Actinobacteria	Actinobacteria	Micrococcales	Micrococcaceae	Kocuria	Kocuria_rosea	0	0	0	0	0	0	0	0	0	0	0	0	0	0	0	0	0	0	0	0	0	0	0	0	0	0	0	0	0	0	0	0	0	0	5.99872e-07	0	0	0	0	0	0	0	0
Bacteria	Actinobacteria	Actinobacteria	Micrococcales	Dermacoccaceae	Kytococcus	Kytococcus_sedentarius	2.50622e-05	3.50197e-05	5.20557e-05	2.80822e-05	1.37512e-05	1.69646e-05	1.52802e-05	1.37645e-05	2.97963e-05	1.22276e-05	5.33676e-06	2.53713e-05	0	0	1.09401e-05	0	1.58012e-05	0	0	8.42834e-05	0.000107399	0.000189015	0.000246395	0.00063705	4.90765e-05	2.92483e-05	5.42276e-05	0	0	1.36755e-05	2.81917e-05	2.01589e-05	0	0.000147182	1.0578e-05	1.43245e-05	0	0	1.00383e-05	1.55909e-05	7.71907e-06	0	3.76459e-05
Bacteria	Firmicutes	Clostridia	Clostridiales	Lachnospiraceae	Lachnoanaerobaculum	Lachnoanaerobaculum_orale	0	0	0	0	0	0	0	0	0	0	0	0	0	0	0	0	0	0	0	0	0	0	0	0	0	0	0	0	0	0	0	0	0	0	0	0	0	0	2.55988e-05	0	0	0	2.07685e-05
Bacteria	Firmicutes	Clostridia	Clostridiales	Lachnospiraceae	Lachnoanaerobaculum	Lachnoanaerobaculum_saburreum	2.00609e-05	0.000108916	0.000141577	3.07484e-05	1.81195e-05	2.14651e-05	3.34516e-05	1.76861e-05	6.51922e-05	0	0	0	1.1546e-05	2.64831e-05	1.41153e-05	0	2.83751e-05	1.36273e-05	0	9.24356e-06	1.10205e-05	1.84029e-05	2.06077e-05	2.59748e-05	0	1.09294e-05	5.81816e-05	0	1.44569e-05	5.01876e-05	0	6.45335e-05	0	0	0	0	0	5.30226e-05	5.7263e-05	0	0	0	4.01124e-05
Bacteria	Firmicutes	Clostridia	Clostridiales	Lachnospiraceae	Lachnoanaerobaculum	Lachnoanaerobaculum_sp_ICM7	8.48117e-05	0.000543814	0.000728994	0.000103544	0.000139551	0.000127666	0.000187696	0.000134563	0.000407523	6.39511e-05	3.45354e-05	3.84194e-05	3.64451e-05	6.56375e-05	4.1938e-05	0	7.55173e-05	0	1.27202e-05	5.06708e-05	6.74459e-05	0	2.57161e-05	2.01895e-05	9.74792e-05	2.90158e-05	0.000441569	5.63289e-05	0.000121208	0.000167835	0.000123546	0.00101369	0.000129493	0	5.42152e-06	0	6.27879e-05	0.000293509	0.000464392	0	0	0	0.000246288
Bacteria	Firmicutes	Clostridia	Clostridiales	Lachnospiraceae	Lachnoanaerobaculum	Lachnoanaerobaculum_sp_KCOM_2030	0.000281193	0.00185987	0.00236476	0.000180225	0.000104113	0.000125205	0.000315501	0.000180474	0.000673604	2.22948e-05	1.0346e-05	0	0	2.8407e-05	2.09524e-05	0	3.31566e-05	1.23077e-05	1.28688e-05	6.23713e-05	0.000116158	0	7.57242e-05	1.79236e-05	0.000103033	3.54743e-05	0.000476241	2.28091e-05	3.15919e-05	0.000130029	3.08363e-05	0.000493616	3.58531e-05	0	4.79454e-06	0	2.56641e-05	6.25814e-05	0.000121808	3.81048e-05	3.17759e-05	4.28512e-05	2.57609e-05
Bacteria	Firmicutes	Clostridia	Clostridiales	Lachnospiraceae	Lachnoanaerobaculum	Lachnoanaerobaculum_sp_MSX33	0.00016562	0.00085439	0.00103631	7.78495e-05	0.000163392	0.000119498	0.000157291	6.2321e-05	0.00029664	7.6487e-05	3.30003e-05	3.45108e-05	2.91967e-05	0.000108875	6.16907e-05	0	7.09441e-05	2.51375e-05	1.51369e-05	2.63684e-05	4.64723e-05	0	2.20458e-05	3.27347e-05	6.44576e-05	1.80293e-05	0.000299604	6.59547e-05	0.000110707	0.000185595	7.46008e-05	0.000591042	0.000107781	0	0	0	0.000101407	0.000662352	0.000647292	0	0	0	0.000263974
Bacteria	Firmicutes	Clostridia	Clostridiales	Lachnospiraceae	Lachnoanaerobaculum	Lachnoanaerobaculum_sp_OBRC5_5	0.000265871	0.00179621	0.00264738	0.000176901	0.000172503	0.000216298	6.43276e-05	4.41567e-05	0.000157126	0.000129711	5.24723e-05	7.80539e-05	2.93995e-05	0.000100562	3.60694e-05	0	8.13904e-05	3.08416e-05	2.30767e-05	4.71364e-05	8.67702e-05	0	4.47742e-05	2.0051e-05	0.000133528	6.36549e-05	0.000717855	0.000114525	0.000187261	0.000328724	0.000116481	0.00129017	0.000116235	0	7.02455e-06	0	0.000114571	0.00043662	0.00053961	3.20046e-05	0	5.35305e-05	0.000316113
Bacteria	Firmicutes	Clostridia	Clostridiales	Lachnospiraceae	Lachnoanaerobaculum	Lachnoanaerobaculum_umeaense	2.66615e-05	0.000149979	0.000220032	0	0	0	8.96406e-05	5.92217e-05	0.000143701	0	0	0	0	0	0	0	0	0	0	0	0	0	0	0	1.92155e-05	0	5.73866e-05	0	0	0	0	8.9455e-05	0	0	0	0	0	6.76856e-05	6.6242e-05	0	0	0	2.70316e-05
Bacteria	Firmicutes	Clostridia	Clostridiales	Lachnospiraceae	unclassified	Lachnospiraceae_bacterium	0	0	0	0	6.2884e-06	0	0	0	0	0	0	0	0	0	0	0	0	0	0	0	0	0	0	0	5.94467e-05	0	0	0	0	0	0	0	0	0	0	0	0	0	0	0	0	0	0
Bacteria	Firmicutes	Clostridia	Clostridiales	Lachnospiraceae	unclassified	Lachnospiraceae_bacterium_10_1	0	0	0	0	9.99222e-06	0	0	0	0	0	0	0	0	0	0	0	0	0	0	0	0	0	0	0	4.74226e-05	0	0	0	0	0	0	0	0	0	0	0	0	0	0	0	0	0	0
Bacteria	Firmicutes	Clostridia	Clostridiales	Lachnospiraceae	unclassified	Lachnospiraceae_bacterium_28_4	0	0	0	0	0	0	0	0	0	0	0	0	0	0	0	0	0	0	0	0	0	0	0	0	4.51106e-05	0	0	0	0	0	0	0	0	0	0	0	0	0	0	0	0	0	0
Bacteria	Firmicutes	Clostridia	Clostridiales	Lachnospiraceae	unclassified	Lachnospiraceae_bacterium_3_1	0	0	0	0	1.6164e-05	0	0	0	0	0	0	0	0	0	0	0	0	0	0	0	0	0	0	0	0.000119692	0	0	0	0	0	2.95927e-05	0	0	5.81809e-06	0	0	0	0	0	0	0	0	0
Bacteria	Firmicutes	Clostridia	Clostridiales	Lachnospiraceae	unclassified	Lachnospiraceae_bacterium_3_2	0	0	0	0	0	0	0	0	0	0	0	0	0	0	0	0	0	0	0	0	0	0	0	0	2.72587e-05	0	0	0	0	0	0	0	0	0	0	0	0	0	0	0	0	0	0
Bacteria	Firmicutes	Clostridia	Clostridiales	Lachnospiraceae	unclassified	Lachnospiraceae_bacterium_A2	0	0	0	0	1.51595e-05	0	0	0	0	0	0	0	0	0	0	0	0	0	0	0	0	0	0	0	0.000115431	0	0	0	0	0	1.50951e-05	0	0	4.73932e-06	0	0	0	0	0	0	0	0	0
Bacteria	Firmicutes	Clostridia	Clostridiales	Lachnospiraceae	unclassified	Lachnospiraceae_bacterium_A4	3.79275e-06	0	0	0	2.1629e-05	0	0	0	0	0	0	0	0	0	0	0	0	0	0	0	0	0	0	0	0.000209939	0	0	1.8943e-06	0	0	2.71112e-05	0	0	1.15333e-05	0	0	0	0	0	3.90252e-06	0	0	2.52468e-06
Bacteria	Firmicutes	Clostridia	Clostridiales	Lachnospiraceae	unclassified	Lachnospiraceae_bacterium_COE1	0	0	0	0	7.12773e-06	0	0	0	0	0	0	0	0	0	0	0	0	0	0	0	0	0	0	0	6.26045e-05	0	0	0	0	0	7.66404e-06	0	0	3.34183e-06	0	0	0	0	0	0	0	0	0
Bacteria	Firmicutes	Clostridia	Clostridiales	Lachnospiraceae	unclassified	Lachnospiraceae_bacterium_M18_1	0	0	0	0	0	0	0	0	0	0	0	0	0	0	0	0	0	0	0	0	0	0	0	0	9.73399e-06	0	0	0	0	0	0	0	0	0	0	0	0	0	0	0	0	0	0
Bacteria	Firmicutes	Clostridia	Clostridiales	Lachnospiraceae	unclassified	Lachnospiraceae_bacterium_oral_taxon_096	0	0	0	0	0	0	0	0	0	0	0	0	0	0	0	3.75273e-05	1.8617e-05	1.82863e-05	0	0	0	0	0	0	0	0	0	0	0	0	0	0	0	0	0	0	0	0	0	0	0	0	1.43032e-05
Bacteria	Firmicutes	Clostridia	Clostridiales	Lachnospiraceae	unclassified	Lachnospiraceae_bacterium_oral_taxon_183_str_F0431	0	0.00014827	0.000199066	0	0	0	5.31364e-05	1.66451e-05	7.86545e-05	0	0	0	0	0	0	0	0	0	0	0	0	0	0	0	0	0	5.15972e-05	0	0	0	0	8.64054e-05	0	0	0	0	0	0	0	0	0	0	2.65386e-05
Bacteria	Firmicutes	Clostridia	Clostridiales	Lachnospiraceae	unclassified	Lachnospiraceae_bacterium_oral_taxon_500	2.22466e-05	6.75213e-05	7.21857e-05	1.74191e-05	9.12448e-06	0	0.00011657	2.32073e-05	5.17634e-05	0	0	0	0	0	0	0	2.01624e-05	0	0	0	0	0	0	0	5.73867e-06	0	2.13768e-05	0	0	1.35066e-05	0	0	0	0	0	0	0	0	2.85955e-05	8.99958e-06	0	0	0
Bacteria	Firmicutes	Bacilli	Lactobacillales	Lactobacillaceae	Lactobacillus	Lactobacillus_fermentum	0	0	0	0	0	0	0	0.000103997	0	0	0	0	0	0	0	0	0	0	0	0	0	0	0	0	0	0	0	0	0	0	0	0	0	0	0	0	0	0	0	0	0	0	0
Bacteria	Firmicutes	Bacilli	Lactobacillales	Lactobacillaceae	Lactobacillus	Lactobacillus_johnsonii	0	0	0	0	4.64221e-05	0	0	0	0	0	0	0	0	0	0	0	0	0	0	0	0	0	0	0	0.000272075	0	0	0	0	0	4.30236e-05	0	0	1.90913e-05	0	0	0	0	0	0	0	0	0
Bacteria	Firmicutes	Bacilli	Lactobacillales	Lactobacillaceae	Lactobacillus	Lactobacillus_murinus	2.91717e-05	0	0	0	0.000153572	0	0	0	0	4.40285e-06	0	0	0	0	0	0	0	0	0	0	0	0	0	0	0.000865345	0	0	6.18074e-06	0	0	0.000144346	0	0	4.90109e-05	2.12138e-06	0	1.06788e-05	0	0	1.21335e-05	0	0	7.76771e-06
Bacteria	Firmicutes	Bacilli	Lactobacillales	Lactobacillaceae	Lactobacillus	Lactobacillus_reuteri	9.9949e-06	0	0	0	8.31379e-05	0	0	0	0	0	0	0	0	0	0	0	0	0	0	0	0	0	0	0	0.000362369	0	0	0	0	0	5.22501e-05	0	0	1.66403e-05	0	0	0	0	0	0	0	0	0
Bacteria	Proteobacteria	Betaproteobacteria	Burkholderiales	Burkholderiaceae	Lautropia	Lautropia_mirabilis	0.00123595	0.00218608	0.00104295	0.000545132	0.00040262	0.00168108	0.000448043	0.000450858	0.000682891	0.00737845	0.00316071	0.00099255	0.00108371	0.00395892	0.00242482	0.0177775	0.017222	0.00617142	0.000313626	0.00844699	0.00680553	8.66607e-05	0.000101441	0.000176386	0.00957673	0.00636128	0.00132407	0.000649278	0.000298171	0.00460471	0.000366552	0.000258555	0.000747443	0.00223014	0.0132632	0.00977238	0.000589615	0.00125516	0.00252843	0.0245053	0.0209155	0.0267926	0.00100838
Bacteria	Proteobacteria	Betaproteobacteria	Burkholderiales	Burkholderiaceae	Lautropia	Lautropia_sp_KCOM_2505	4.68748e-05	6.10113e-05	3.27687e-05	9.58747e-06	6.7177e-06	2.76354e-05	1.20859e-05	1.37382e-05	2.05624e-05	0.000126112	5.27843e-05	1.69899e-05	2.27985e-05	8.54034e-05	5.27663e-05	0.000385924	0.000397965	0.000133047	5.36074e-06	0.000132595	0.000115731	2.55487e-06	3.03429e-06	4.79186e-06	0.000277702	0.000262786	4.67994e-05	2.26379e-05	1.0857e-05	0.000225596	9.03352e-06	8.9455e-06	3.19339e-05	6.27973e-05	0.000327392	0.000220726	7.25349e-05	5.76017e-05	0.000262332	0.000461729	0.000422107	0.000509323	2.90015e-05
Bacteria	Firmicutes	Clostridia	Clostridiales	unclassified	Lawsonibacter	Lawsonibacter_asaccharolyticus	0	0	0	0	0	0	0	0	0	0	0	0	0	0	0	0	0	0	0	0	0	0	0	0	2.56961e-06	0	0	0	0	0	0	0	0	0	0	0	0	0	0	0	0	0	0
Bacteria	Fusobacteria	Fusobacteriia	Fusobacteriales	Leptotrichiaceae	Leptotrichia	Leptotrichia_buccalis	0	0	0	0	0	0	0	9.17778e-06	0	0	0	0	0	0	0	0	0	0	0	0	0	0	0	1.63673e-05	0	0	0	0	0	0	0	0	0	0	0	0	0	0	0	0	0	0	0
Bacteria	Fusobacteria	Fusobacteriia	Fusobacteriales	Leptotrichiaceae	Leptotrichia	Leptotrichia_goodfellowii	0	0	0	0	0	0	0	1.93371e-05	1.94139e-05	0	0	0	0	0	0	0	0	0	0	0	0	0	0	0	1.31828e-05	1.09947e-05	1.87008e-05	0	0	0	0	0	0	0	7.06861e-06	2.23011e-05	0	0	3.45987e-05	0	0	0	0
Bacteria	Fusobacteria	Fusobacteriia	Fusobacteriales	Leptotrichiaceae	Leptotrichia	Leptotrichia_hofstadii	0.000127517	0	0	0	0	0	4.27948e-05	1.98756e-05	3.48988e-05	2.43576e-05	0	1.53678e-05	0	0	0	8.98103e-05	8.41362e-05	2.59769e-05	0	0	0	0	3.65367e-05	3.56612e-05	0	0	0	0	0	2.16561e-05	0	0	0	0	0	0	0	0	0	8.2851e-05	0	4.92598e-05	0
Bacteria	Fusobacteria	Fusobacteriia	Fusobacteriales	Leptotrichiaceae	Leptotrichia	Leptotrichia_hongkongensis	0.000194694	0.000222058	0.000152057	1.55594e-05	0	6.4271e-05	0	1.73895e-05	3.33125e-05	4.65612e-05	1.94492e-05	5.01198e-05	3.56306e-05	5.82991e-05	7.40418e-05	9.33201e-05	0.000117773	4.30928e-05	2.76552e-05	3.97311e-05	6.76822e-05	8.70553e-05	0.000220145	0.000159186	2.24927e-05	4.5041e-05	5.52771e-05	0	2.35876e-05	5.09644e-05	0	0	1.90623e-05	3.15955e-05	4.34613e-05	5.91517e-05	0	0	5.15991e-05	0.000193909	4.85315e-05	9.90248e-05	7.42371e-05
Bacteria	Fusobacteria	Fusobacteriia	Fusobacteriales	Leptotrichiaceae	Leptotrichia	Leptotrichia_sp_oral_taxon_212	0.00098399	0.00160117	0.00227337	5.44772e-05	2.38974e-05	4.51925e-05	0.00133441	0.00109286	0.00211127	3.89412e-05	2.49266e-05	1.56472e-05	0.00016383	0.000144114	0.000278865	0.000479336	0.000376309	0.000165777	0	0.00024553	0.000133137	8.21107e-05	5.99747e-05	7.76519e-05	8.39152e-05	1.93728e-05	0.000183838	0	4.9946e-05	5.86091e-05	0.000132985	0.000246648	5.2534e-05	0	1.93626e-05	2.17766e-05	0.000195012	0.000299751	0.000529201	0.00015199	4.16318e-05	8.97623e-05	0
Bacteria	Fusobacteria	Fusobacteriia	Fusobacteriales	Leptotrichiaceae	Leptotrichia	Leptotrichia_sp_oral_taxon_215_str_W9775	0.00276043	0.00398829	0.00593018	0.000597819	0.000290631	0.000359521	0.00373464	0.00202974	0.00424775	0.000500851	0.000241206	0.000232409	0.00148616	0.00135063	0.00173194	0.00115095	0.00131261	0.000506001	0.000477872	0.00290107	0.00125976	0.000487405	0.000716222	0.000826124	0.00142293	0.000182984	0.00260274	0.000418053	0.000573584	0.000575594	0.000391964	0.000620221	0.000112044	7.85171e-05	3.38122e-05	3.47481e-05	0.000811746	0.000517419	0.00144978	0.000613356	0.000171299	0.000255269	0.000304902
Bacteria	Fusobacteria	Fusobacteriia	Fusobacteriales	Leptotrichiaceae	Leptotrichia	Leptotrichia_sp_oral_taxon_879_str_F0557	0	0	0	0	0	0	0	0	0	0	0	0	0	0	0	0	0	0	0	0	0	0	0	0	0	0	0	0	0	0	0	0	0	0	0	0	0	0	0	6.21589e-05	0	0	0
Bacteria	Fusobacteria	Fusobacteriia	Fusobacteriales	Leptotrichiaceae	Leptotrichia	Leptotrichia_trevisanii	0	2.25778e-05	0	0	0	0	6.52466e-05	7.09646e-06	0	0	0	0	0	0	0	0	0	0	0	0	0	0	0	0	0	0	1.87418e-05	0	0	0	0	0	0	0	0	0	0	0	0	0	0	0	2.13494e-05
Bacteria	Fusobacteria	Fusobacteriia	Fusobacteriales	Leptotrichiaceae	Leptotrichia	Leptotrichia_wadei	0	0	0	0	0	0	6.3744e-05	2.35512e-05	2.62881e-05	0	0	1.82322e-05	0	2.32052e-05	0	0	3.9814e-05	0	0	1.85878e-05	0	0	7.74572e-05	4.35731e-05	0	0	5.49714e-05	0	0	0	0	0	0	0	0	0	0	0	0	6.16232e-05	0	3.16015e-05	3.53095e-05
Eukaryota	Basidiomycota	Malasseziomycetes	Malasseziales	Malasseziaceae	Malassezia	Malassezia_globosa	0	0	0	0	0	0	0	2.54678e-07	0	0	0	0	0	0	0	0	0	0	0	0	0	0	0	0	0	0	0	0	0	0	0	0	0	0	5.19856e-07	0	0	0	0	0	0	0	0
Eukaryota	Basidiomycota	Malasseziomycetes	Malasseziales	Malasseziaceae	Malassezia	Malassezia_restricta	0	0	0	5.92674e-07	7.1505e-07	0	6.18231e-07	7.87227e-07	0	1.94143e-06	1.64482e-06	3.82283e-07	1.11329e-06	2.28584e-06	6.39963e-07	1.85879e-06	9.83881e-07	5.83554e-07	4.8789e-07	7.11091e-07	0	0	3.72395e-07	3.64511e-07	2.52114e-06	8.28942e-07	4.45996e-07	1.17787e-06	9.04631e-07	0	1.03605e-06	6.6916e-07	1.32417e-06	9.4539e-07	1.24838e-06	7.30574e-07	0	1.35018e-06	0	1.08666e-06	6.43211e-07	0	7.15751e-07
Bacteria	Proteobacteria	Betaproteobacteria	Burkholderiales	Oxalobacteraceae	Massilia	Massilia_timonae	0	0	0	0	0	0	0	0	0	1.31303e-06	0	0	0	0	0	0	0	0	0	0	0	0	0	0	2.34135e-06	0	0	0	0	0	0	0	0	0	5.96718e-07	8.52218e-07	0	0	0	0	0	0	0
Bacteria	Firmicutes	Negativicutes	Veillonellales	Veillonellaceae	Megasphaera	Megasphaera_micronuciformis	0	0	0	6.02587e-06	0	0	1.75018e-05	3.55688e-06	1.70375e-05	0	0	0	0	2.16914e-05	0	0	0	0	0	0	8.60338e-06	1.85858e-05	6.8426e-05	8.24843e-05	5.23992e-06	8.58692e-06	5.69825e-05	1.33426e-05	1.37046e-05	0	0	2.47633e-05	0	0	0	0	0	0	0	0	0	0	0
Bacteria	Proteobacteria	Alphaproteobacteria	Rhizobiales	Methylobacteriaceae	Methylobacterium	Methylobacterium_brachiatum	0	0	0	0	0	0	0	6.47595e-07	0	0	0	0	0	0	0	0	0	0	0	0	0	0	0	0	0	0	0	0	0	0	0	0	0	0	6.71275e-07	0	0	0	0	0	0	0	0
Bacteria	Proteobacteria	Alphaproteobacteria	Rhizobiales	Methylobacteriaceae	Methylobacterium	Methylobacterium_radiotolerans	0	0	0	0	0	0	0	0	0	0	0	0	0	0	0	0	0	0	0	0	0	0	0	0	0	0	0	0	0	0	0	0	0	0	1.65807e-07	0	0	0	0	0	0	0	0
Bacteria	Proteobacteria	Alphaproteobacteria	Rhizobiales	Methylobacteriaceae	Methylobacterium	Methylobacterium_sp_GXF4	0	0	0	0	0	0	0	8.95133e-07	0	0	0	0	0	0	0	0	0	0	0	0	0	0	0	0	0	0	0	0	0	0	0	0	0	0	5.60421e-07	0	0	0	0	0	0	0	0
Bacteria	Proteobacteria	Betaproteobacteria	Nitrosomonadales	Methylophilaceae	unclassified	Methylophilaceae_bacterium	0	0	0	0	0	0	0	0	0	0	0	0	0	0	0	0	0	0	0	0	4.62319e-06	0	0	0	0	0	0	0	0	0	0	0	0	0	0	0	0	0	0	0	0	0	0
Bacteria	Actinobacteria	Actinobacteria	Micrococcales	Micrococcaceae	Micrococcus	Micrococcus_luteus	0	0	0	0	0	0	0	0	0	0	0	0	0	0	0	0	0	0	0	0	0	0	0	0	0	0	0	0	0	0	0	0	0	0	1.25305e-06	0	0	0	0	0	0	0	0
Bacteria	Firmicutes	Negativicutes	Selenomonadales	Selenomonadaceae	Mitsuokella	Mitsuokella_sp_oral_taxon_131_str_W9106	0	0	0	0	0	0	0	0	0	0	0	0	0	0	0	0	0	0	0	0	0	0	0	1.11809e-06	0	0	0	0	0	2.68585e-06	0	0	0	0	0	0	0	0	0	0	0	0	0
Bacteria	Firmicutes	Clostridia	Clostridiales	Clostridiales Family XIII. Incertae Sedis	Mogibacterium	Mogibacterium_diversum	1.15973e-05	8.63627e-05	0.000123947	2.66245e-05	6.46534e-06	8.7087e-06	6.71108e-06	3.27283e-06	7.20199e-06	0	0	0	5.5031e-06	1.22038e-05	1.30468e-05	0	0	0	3.77555e-06	4.58051e-06	2.15612e-05	6.15206e-06	2.43863e-05	2.68252e-05	1.59793e-05	1.02904e-05	6.1853e-05	1.3059e-05	2.45461e-05	0	0	1.42076e-05	0	0	0	0	0	1.02109e-05	0	0	0	0	2.10263e-05
Bacteria	Firmicutes	Clostridia	Clostridiales	Clostridiales Family XIII. Incertae Sedis	Mogibacterium	Mogibacterium_pumilum	0	0	0	0	0	0	0	0	0	0	0	0	0	0	0	0	0	0	0	0	0	0	0	0	0	0	0	0	0	0	0	6.99529e-06	0	0	0	0	0	0	0	0	0	0	0
Bacteria	Firmicutes	Clostridia	Clostridiales	Clostridiales Family XIII. Incertae Sedis	Mogibacterium	Mogibacterium_sp_CM50	0	0	0	0	0	0	0	0	0	0	0	0	0	0	0	0	0	0	0	0	0	0	0	2.7066e-06	0	0	0	0	0	0	0	0	0	0	0	0	0	0	0	0	0	0	0
Bacteria	Proteobacteria	Gammaproteobacteria	Pseudomonadales	Moraxellaceae	Moraxella	Moraxella_osloensis	0	0	0	0	0	0	0	1.40489e-06	0	0	0	0	0	0	0	0	0	0	7.75877e-06	0	1.17263e-05	0	0	0	0	0	0	0	0	0	0	0	0	0	4.08456e-06	0	0	0	0	0	0	0	0
Bacteria	Proteobacteria	Betaproteobacteria	Neisseriales	Neisseriaceae	Morococcus	Morococcus_cerebrosus	0.0110812	0.00711297	0.0114842	0	0	5.3604e-05	0.00274888	0.00392109	0.00212112	0.000119861	1.70565e-05	0	0	0.0063617	0.000711294	0.0167659	0.0110771	0.00565616	1.15877e-05	0	0	0.00431877	0.000471056	0.00198477	6.31728e-05	0.000220033	1.54307e-05	0.00158987	0	0	0.00241343	0.00101869	0.000455612	0	0	0	0.0074674	0.00516272	0.00377773	0	0.000606557	0	0.000786211
Bacteria	Deferribacteres	Deferribacteres	Deferribacterales	Deferribacteraceae	Mucispirillum	Mucispirillum_schaedleri	0	0	0	0	0	0	0	0	0	0	0	0	0	0	0	0	0	0	0	0	0	0	0	0	6.72879e-05	0	0	0	0	0	0	0	0	0	0	0	0	0	0	0	0	0	0
Bacteria	Bacteroidetes	Bacteroidia	Bacteroidales	Muribaculaceae	unclassified	Muribaculaceae_bacterium	0	0	0	0	2.28385e-05	0	0	0	0	0	0	0	0	0	0	0	0	0	0	0	0	0	0	0	0.000139223	0	0	0	0	0	1.77962e-05	0	0	7.82328e-06	0	0	0	0	0	0	0	0	0
Bacteria	Bacteroidetes	Bacteroidia	Bacteroidales	Muribaculaceae	unclassified	Muribaculaceae_bacterium_AM35	0	0	0	0	0	0	0	0	0	0	0	0	0	0	0	0	0	0	0	0	0	0	0	0	0.000582393	0	0	0	0	0	0	0	0	0	0	0	0	0	0	0	0	0	0
Bacteria	Bacteroidetes	Bacteroidia	Bacteroidales	Muribaculaceae	unclassified	Muribaculaceae_bacterium_Isolate_001_NCI	0	0	0	0	3.62588e-05	0	0	0	0	0	0	0	0	0	0	0	0	0	0	0	0	0	0	0	0.000305866	0	0	0	0	0	3.31126e-05	0	0	0	0	0	0	0	0	0	0	0	0
Bacteria	Bacteroidetes	Bacteroidia	Bacteroidales	Muribaculaceae	unclassified	Muribaculaceae_bacterium_Isolate_002_NCI	0	0	0	0	6.32837e-06	0	0	0	0	0	0	0	0	0	0	0	0	0	0	0	0	0	0	0	3.18496e-05	0	0	0	0	0	5.55713e-06	0	0	2.4005e-06	0	0	0	0	0	0	0	0	0
Bacteria	Bacteroidetes	Bacteroidia	Bacteroidales	Muribaculaceae	unclassified	Muribaculaceae_bacterium_Isolate_004_NCI	0	0	0	0	0	0	0	0	0	0	0	0	0	0	0	0	0	0	0	0	0	0	0	0	3.13822e-05	0	0	0	0	0	0	0	0	0	0	0	0	0	0	0	0	0	0
Bacteria	Bacteroidetes	Bacteroidia	Bacteroidales	Muribaculaceae	unclassified	Muribaculaceae_bacterium_Isolate_013_NCI	2.92893e-06	0	0	0	1.91885e-05	0	0	0	0	0	0	0	0	0	0	0	0	0	0	0	0	0	0	0	0.000107882	0	0	0	0	0	1.54212e-05	0	0	6.00069e-06	0	0	0	0	0	0	0	0	0
Bacteria	Bacteroidetes	Bacteroidia	Bacteroidales	Muribaculaceae	unclassified	Muribaculaceae_bacterium_Isolate_036_Harlan	0	0	0	2.2814e-06	0.000142058	0	0	0	0	0	0	0	0	0	0	0	0	0	0	0	0	0	0	0	0.000907737	0	0	0	0	0	0.000121476	0	0	4.6221e-05	0	0	0	0	0	0	0	0	0
Bacteria	Bacteroidetes	Bacteroidia	Bacteroidales	Muribaculaceae	unclassified	Muribaculaceae_bacterium_Isolate_037_Harlan	0	0	0	0	6.25678e-05	0	0	0	0	0	0	0	0	0	0	0	0	0	0	0	0	0	0	0	0.000384181	0	0	0	0	0	8.37411e-05	0	0	2.11659e-05	0	0	0	0	0	0	0	0	0
Bacteria	Bacteroidetes	Bacteroidia	Bacteroidales	Muribaculaceae	unclassified	Muribaculaceae_bacterium_Isolate_039_Harlan	3.17099e-05	0	0	0	9.89124e-05	0	0	0	0	8.65433e-06	0	0	0	0	0	0	0	0	0	0	0	0	0	0	0.00121403	0	0	1.31003e-05	0	0	0.000199489	0	0	5.99856e-05	3.63207e-06	0	1.77701e-05	0	0	2.04102e-05	0	0	0
Bacteria	Bacteroidetes	Bacteroidia	Bacteroidales	Muribaculaceae	unclassified	Muribaculaceae_bacterium_Isolate_042_Harlan	7.97472e-06	0	0	0	5.56107e-05	0	0	0	0	0	0	0	0	0	0	0	0	0	0	0	0	0	0	0	0.000290059	0	0	0	0	0	6.02751e-05	0	0	2.17499e-05	5.09354e-07	0	0	0	0	0	0	0	0
Bacteria	Bacteroidetes	Bacteroidia	Bacteroidales	Muribaculaceae	unclassified	Muribaculaceae_bacterium_Isolate_080_Janvier	0	1.65273e-06	0	0	4.19617e-05	0	0	5.32346e-07	0	0	0	0	0	0	0	0	0	0	0	0	0	0	0	0	0.000241403	0	0	3.48507e-06	0	0	3.63996e-05	0	0	1.28208e-05	0	0	0	0	0	0	0	0	0
Bacteria	Bacteroidetes	Bacteroidia	Bacteroidales	Muribaculaceae	unclassified	Muribaculaceae_bacterium_Isolate_083_Janvier	0	0	0	0	0	0	0	0	0	0	0	0	0	0	0	0	0	0	0	0	0	0	0	0	0.000192614	0	0	0	0	0	0	0	0	0	0	0	0	0	0	0	0	0	0
Bacteria	Bacteroidetes	Bacteroidia	Bacteroidales	Muribaculaceae	unclassified	Muribaculaceae_bacterium_Isolate_102_HZI	3.3843e-06	0	0	0	2.3792e-05	0	0	0	0	0	0	0	0	0	0	0	0	0	0	0	0	0	0	0	0.000150863	0	0	2.14585e-06	0	0	2.36879e-05	0	0	7.3121e-06	0	0	0	0	0	0	0	0	3.69585e-06
Bacteria	Bacteroidetes	Bacteroidia	Bacteroidales	Muribaculaceae	unclassified	Muribaculaceae_bacterium_Isolate_104_HZI	7.13092e-06	0	0	0	4.93163e-05	0	0	0	0	2.24135e-06	0	0	0	0	0	4.14134e-06	0	0	0	0	0	0	0	0	0.000327619	0	0	3.83514e-06	0	0	4.83867e-05	0	0	1.70319e-05	0	0	5.36485e-06	0	0	3.53053e-06	0	0	7.33097e-06
Bacteria	Bacteroidetes	Bacteroidia	Bacteroidales	Muribaculaceae	unclassified	Muribaculaceae_bacterium_Isolate_105_HZI	0	0	0	0	1.93111e-05	0	0	0	0	0	0	0	0	0	0	0	0	0	0	0	0	0	0	0	0.000192388	0	0	0	0	0	2.96284e-05	0	0	4.28736e-06	0	0	0	0	0	3.14749e-06	0	0	0
Bacteria	Bacteroidetes	Bacteroidia	Bacteroidales	Muribaculaceae	unclassified	Muribaculaceae_bacterium_Isolate_110_HZI	1.77663e-06	0	0	0	1.51345e-05	0	0	0	0	0	0	0	0	0	0	0	0	0	0	0	0	0	0	0	8.58359e-05	0	0	0	0	0	1.39521e-05	0	0	2.80205e-06	0	0	0	0	0	0	0	0	0
Bacteria	Bacteroidetes	Bacteroidia	Bacteroidales	Muribaculaceae	unclassified	Muribaculaceae_bacterium_Isolate_113_HZI	0	0	0	0	0	0	0	0	0	0	0	0	0	0	0	0	0	0	0	0	0	0	0	0	0	0	0	0	0	0	3.51055e-05	0	0	1.51724e-05	0	0	0	0	0	0	0	0	0
Bacteria	Bacteroidetes	Bacteroidia	Bacteroidales	Muribaculaceae	Muribaculum	Muribaculum_intestinale	0	0	0	0	4.1675e-05	0	0	0	0	0	0	0	0	0	0	0	0	0	0	0	0	0	0	0	0.000222476	0	0	0	0	0	3.42601e-05	0	0	1.66793e-05	0	0	4.02391e-06	0	0	3.22154e-06	0	0	0
Bacteria	Bacteroidetes	Bacteroidia	Bacteroidales	Muribaculaceae	Muribaculum	Muribaculum_sp_H5	1.50016e-05	0	0	0	6.02718e-05	0	0	0	0	4.11432e-06	0	0	0	0	0	8.90149e-06	0	0	1.24503e-06	0	0	0	0	0	0.000327058	5.42715e-06	0	0	0	0	5.67205e-05	0	0	2.14072e-05	0	0	0	4.11019e-06	0	7.00623e-06	1.86002e-06	0	0
Bacteria	Bacteroidetes	Bacteroidia	Bacteroidales	Muribaculaceae	Muribaculum	Muribaculum_sp_TLL_A4	0	0	0	0	0	0	0	0	0	2.66352e-06	0	0	0	0	0	0	0	0	0	0	0	0	0	0	1.02629e-05	0	0	0	0	0	0	0	0	0	0	0	0	0	0	0	0	0	0
Bacteria	Actinobacteria	Actinobacteria	Corynebacteriales	Mycobacteriaceae	Mycobacterium	Mycobacterium_tuberculosis	0	4.25831e-06	2.18649e-06	5.59359e-06	0	0	0	1.21981e-06	0	0	0	0	0	6.75e-06	3.90533e-06	0	4.78744e-06	0	0	0	0	0	2.83941e-06	4.55511e-06	1.05392e-05	0	6.61141e-06	4.06288e-06	9.63035e-06	8.89416e-06	0	0	0	0	2.73727e-06	0	2.98373e-06	0	5.16396e-06	2.25422e-06	2.91201e-06	0	7.33149e-06
Bacteria	Actinobacteria	Actinobacteria	Corynebacteriales	Mycobacteriaceae	Mycolicibacterium	Mycolicibacterium_iranicum	0	0	0	0	0	0	0	1.46705e-07	0	0	0	0	0	0	0	0	0	0	0	0	0	0	0	0	0	0	0	0	0	0	0	0	0	0	2.26181e-07	0	0	0	0	0	0	0	0
Bacteria	Proteobacteria	Betaproteobacteria	Neisseriales	Neisseriaceae	Neisseria	Neisseria_bacilliformis	4.20448e-05	1.8783e-05	1.38335e-05	8.787e-06	9.03781e-06	6.71197e-06	0	1.714e-06	8.20317e-06	8.70696e-05	4.55749e-05	0.000483646	3.1373e-06	5.34707e-06	0	1.85749e-05	2.32248e-05	1.07014e-05	0.00280317	0.00013525	0.00329194	8.50407e-05	1.03691e-05	5.22058e-05	1.0245e-05	5.73967e-06	0	0.00012869	0.000103598	0.0003443	0	0	0	5.18026e-06	8.34157e-07	0	9.6051e-06	0	5.80237e-06	6.0896e-05	2.46281e-05	4.01891e-05	2.54817e-05
Bacteria	Proteobacteria	Betaproteobacteria	Neisseriales	Neisseriaceae	Neisseria	Neisseria_bergeri	0.00178379	0.00121795	0.00174949	0	0	0	0.00322138	0.00292033	0.00372729	0.000244292	0.000103465	9.88378e-05	0.000125253	0	0.000103831	2.64703e-05	4.20732e-05	9.20319e-05	0	0	0	7.23879e-05	0	4.08425e-05	0	0	0	7.24779e-05	8.76626e-05	0.000165514	0	0	0	0	0	0	0	0.00015048	0	2.23456e-05	3.14733e-05	5.32941e-05	0
Bacteria	Proteobacteria	Betaproteobacteria	Neisseriales	Neisseriaceae	Neisseria	Neisseria_cinerea	0.00192156	0.000736253	0.000424905	0.00247833	0.000443006	0.00122483	0.000567813	0.000265018	0.000266033	4.42027e-05	3.73388e-05	3.83719e-05	0.000548556	0.000988693	0.0010404	0.000561215	6.84656e-05	0.000202656	8.40717e-05	0	3.63632e-05	0.00147144	0.000200806	0.000534986	0.000125883	1.90278e-05	0.000472031	5.66673e-05	8.39192e-05	0.000705941	0.000594327	0.000430554	0.000416917	0.000435869	0.00200545	0.000286354	0.00253036	0.00207034	0.000441926	0.000730268	0.000278931	0.000954407	0.000404859
Bacteria	Proteobacteria	Betaproteobacteria	Neisseriales	Neisseriaceae	Neisseria	Neisseria_elongata	0.0114777	0.00597075	0.00666618	0.00165273	0.000511892	0.000386014	0.00580259	0.0035132	0.00568442	0.00574035	0.00253326	0.000963131	0.00191221	0.00249471	0.00318053	0.00156435	0.00262784	0.00117113	4.06665e-05	2.261e-05	4.63276e-05	0.000832039	0.000143494	0.00023822	0.000142581	9.15283e-05	0.000159929	0.000337113	0.00036119	0.00205075	0.00180458	0.00115049	0.000907423	0.000441613	0.000158272	0.00019982	0.00157993	0.00107954	0.00108957	0.0021829	0.00137802	0.00343897	0.00144083
Bacteria	Proteobacteria	Betaproteobacteria	Neisseriales	Neisseriaceae	Neisseria	Neisseria_flavescens	0.0367731	0.0159365	0.0152802	0.0169022	0.00517441	0.00758201	0.00831444	0.00900797	0.00670756	0.0164723	0.00697215	0.0118001	0.0121453	0.0196085	0.0160411	0.00136148	0.00248227	0.000479345	0.00369401	0.00020363	0.00280813	0.0124893	0.00298021	0.00624327	0.00197679	0.000689524	0.00570328	0.00215742	0.00390851	0.0105423	0.000491171	0.000704628	0.000268297	0.00332387	0.000748629	0.00104313	0.0345081	0.0165903	0.0254803	0.0585003	0.0376301	0.0659001	0.0429756
Bacteria	Proteobacteria	Betaproteobacteria	Neisseriales	Neisseriaceae	Neisseria	Neisseria_gonorrhoeae	0	0.000126195	0.000190479	0.000134533	0	7.61683e-05	0.00208685	0.00184648	0.00224803	0	0	0	7.10303e-05	0	9.5137e-05	5.03988e-05	9.28011e-05	4.96295e-05	0	0	0	0.000132644	1.38434e-05	7.05534e-05	8.18292e-06	0	0	5.58094e-06	0	0.000128392	0	1.8657e-05	9.67236e-06	0	0	0	2.94768e-05	1.43462e-05	3.00147e-05	0.000645147	0.000166118	0.00029002	0.000670787
Bacteria	Proteobacteria	Betaproteobacteria	Neisseriales	Neisseriaceae	Neisseria	Neisseria_lactamica	0.00118525	0.000289682	0.000212433	0.00047526	0.000111119	9.65169e-05	0.00488779	0.00425948	0.00386275	0.000536362	0.000176026	0.000363965	0.000925884	0.00142347	0.00112989	0.000341039	0.000332342	0.00021146	0.000258499	2.37035e-05	0.000106137	0.00191416	0.000217128	0.000745614	0.000125765	4.23893e-05	0.000227909	0.000341411	0.000341944	0.00170411	2.77613e-05	5.1724e-05	2.78155e-05	0.000251429	0.000111716	9.16794e-05	0.000759477	0.000539129	0.000987811	0.00165404	0.00145492	0.00211082	0.00170733
Bacteria	Proteobacteria	Betaproteobacteria	Neisseriales	Neisseriaceae	Neisseria	Neisseria_macacae	0.00491258	0.00377749	0.00527937	0.00162649	0.000102691	0.000144766	0.000378772	0.000391329	0.000358233	0.000233462	0.0001356	4.88796e-05	0.00164494	0.00443326	0.00405816	0.0054949	0.00692814	0.00256034	0	1.8412e-05	1.48598e-05	0.000425949	9.64404e-05	0.000300994	2.96639e-05	0.000182751	2.14617e-05	7.06649e-05	9.28923e-05	0.000394848	0	3.39197e-05	2.41782e-05	4.99412e-05	8.95157e-05	0.000157798	0.000383131	0.000188126	0.000581203	5.63831e-05	9.78294e-05	0.000139554	0.00427107
Bacteria	Proteobacteria	Betaproteobacteria	Neisseriales	Neisseriaceae	Neisseria	Neisseria_meningitidis	0.0165803	0.0109841	0.0150114	0.00727651	0.00166395	0.0025943	0.0138937	0.0142574	0.0143482	0.00517938	0.00221308	0.003042	0.00682031	0.00637738	0.00661446	0.00731565	0.00854344	0.00299225	0.0004015	3.25376e-05	0.000481147	0.00420165	0.000815641	0.00195986	0.000372552	0.000368636	0.000986796	0.000887249	0.00101464	0.0025288	0.000125917	0.000149766	0.000102696	0.000383108	0.000258283	0.000139579	0.0112336	0.00840819	0.0127211	0.00698429	0.00541306	0.0117587	0.0132766
Bacteria	Proteobacteria	Betaproteobacteria	Neisseriales	Neisseriaceae	Neisseria	Neisseria_mucosa	0.0339571	0.0230893	0.0300755	0.0149895	0.00362738	0.00634313	0.0736656	0.0381014	0.0565404	0.00780163	0.00351947	0.00335301	0.00693267	0.0128618	0.0164607	0.0104493	0.0103905	0.00390989	0.000253156	5.8932e-05	0.000320803	0.01893	0.00198524	0.00823236	0.000490305	0.000515761	0.000541614	0.00794927	0.00542309	0.00407329	0.0266683	0.0245385	0.0136651	0.00220856	0.000474821	0.000375918	0.0315825	0.0156703	0.0251066	0.0135364	0.0105218	0.00966514	0.0130058
Bacteria	Proteobacteria	Betaproteobacteria	Neisseriales	Neisseriaceae	Neisseria	Neisseria_perflava	0.00151927	0.000689731	0.00100677	0	0	0	0	0	0	0.00769047	0.00366952	0.00291952	0.00135849	0	0.00174883	0	0	0	0.000242589	0	0.000393025	0.00696259	0.00105111	0.0028455	0.00139212	0.000655111	0.00576942	0.000344477	0.000518927	0.00120097	0	0	0	0	0.000108543	0	0.0208273	0.0135137	0.0280795	0.000379359	0.000471025	0	0.00212723
Bacteria	Proteobacteria	Betaproteobacteria	Neisseriales	Neisseriaceae	Neisseria	Neisseria_polysaccharea	0.000892341	0	0.00028328	0.00048289	3.52591e-05	0.00011114	0.000339704	0.000111759	0.000107848	0	0	0	0	0	0	0.000191556	0	0	0	0	0	3.4873e-05	4.6552e-05	0	0	0	0	0	0	0.000105674	0	0	0	0	4.218e-05	0	5.56635e-05	0	0	0	0.000111958	0	0
Bacteria	Proteobacteria	Betaproteobacteria	Neisseriales	Neisseriaceae	Neisseria	Neisseria_sicca	0.044299	0.0351031	0.04636	0.00761613	0.000486655	0.000649975	0.21073	0.15231	0.185035	0.00289509	0.00136699	0.000916307	0.0149762	0.0362434	0.0388192	0.217266	0.157342	0.0992656	0.00011591	0.000401218	0.000225051	0.150772	0.0163945	0.069467	0.000395231	0.00147624	0.000352284	0.0846172	0.0604523	0.0296995	0.230655	0.201725	0.14856	0.000556203	0.00036639	0.00068397	0.199487	0.152346	0.109311	0.0033991	0.00194575	0.003935	0.0212544
Bacteria	Proteobacteria	Betaproteobacteria	Neisseriales	Neisseriaceae	Neisseria	Neisseria_sp_GT4A_CT1	0.00768104	0.0060222	0.00813162	0.00104002	6.04188e-05	0	0.00767566	0.00419388	0.00494733	0.000142261	7.01758e-05	3.33851e-05	0.00131657	0	0	0.00537541	0.00599491	0.0020853	0	0	0	0.00985069	0.00118353	0.0046031	5.16082e-05	0.000192744	0	0.00444772	0.00331487	0.00169538	0	0	0	7.92477e-05	3.0271e-05	0.000103934	0	0	0	0	0	0	0.00316312
Bacteria	Proteobacteria	Betaproteobacteria	Neisseriales	Neisseriaceae	Neisseria	Neisseria_sp_HMSC03D10	0.00273652	0.00195342	0.00242579	0	3.89783e-05	0	0.00470756	0.00308068	0	0	0	0	0.00094519	0	0	0.00124697	0.0015596	0.000656131	0	0	0	0.000115043	0	8.62977e-05	3.0179e-05	0	0	3.0079e-05	0	0	0	0	0	0	0	0	0	0	0	0	0	0	0
Bacteria	Proteobacteria	Betaproteobacteria	Neisseriales	Neisseriaceae	Neisseria	Neisseria_sp_HMSC055F11	0	0	0	0	0	0	0	0.000508816	0	0	0	0	0	0	0	0	0	0.000187693	0	0	0	0	0.000120262	0.000369593	0	0	0	0	0	0	0	0	0	0	0	0	0	0	0	0	0	0	0
Bacteria	Proteobacteria	Betaproteobacteria	Neisseriales	Neisseriaceae	Neisseria	Neisseria_sp_HMSC055H02	8.41001e-05	2.14656e-05	5.87283e-05	0.00158476	0	0	0	5.59548e-06	1.74494e-05	1.87956e-05	0	0	0	7.6052e-05	2.84754e-05	0.00362177	0.00383652	0.00153251	0	0	0	0.00290511	0	0.00131615	0	0	0	0.0011126	0.000845283	0	0.00224354	0.000982237	0.000394337	0	6.19908e-06	0	0.00232232	0.00156491	0.00131875	0	0	0	0.000751008
Bacteria	Proteobacteria	Betaproteobacteria	Neisseriales	Neisseriaceae	Neisseria	Neisseria_sp_HMSC056A03	0.0109347	0.00584461	0.00497836	0.000802931	0.000251789	0.000173789	0.00091125	0.0011441	0.000806059	0.00055104	0.000108248	0.000553142	0.0016959	0.00233022	0.00310068	0.000102306	0.000226889	0.000127166	0.00090367	3.63466e-05	0.000576585	0.00136475	0.000226962	0.000520432	0.000177827	6.05116e-05	0.000294788	0.000531163	0.000860551	0.0022769	0.0073037	0.0052494	0.00332951	0.000585306	0.000116421	0.000139158	0.00248601	0.00125929	0.00162537	0.00644593	0.00365455	0.00756521	0.00867869
Bacteria	Proteobacteria	Betaproteobacteria	Neisseriales	Neisseriaceae	Neisseria	Neisseria_sp_HMSC056A04	0	0	0	0	0	0	0	0	0	0	0	0	0.0012736	0.0021615	0.00118789	0	0	0	0	0	0.000122425	0.00140922	0.000288332	0.000751026	0.00038139	0.000213634	0.00217979	0	0	0.000399175	0	0	0	0	0	0	0	0	0	0	0	0	0
Bacteria	Proteobacteria	Betaproteobacteria	Neisseriales	Neisseriaceae	Neisseria	Neisseria_sp_HMSC058F07	0	0	0	0	0	0	0	8.62711e-05	0	0	0	0	0	0	0	0	0	0	0.00118957	0	0	0	0	0	0	0	0	0.00174111	0.0023227	0.00209082	0	0	0	0	0	0	0	0	0	0.00208978	0.00236396	0.00384914	0.0131724
Bacteria	Proteobacteria	Betaproteobacteria	Neisseriales	Neisseriaceae	Neisseria	Neisseria_sp_HMSC059F02	0	0	0	0.000459437	0	0	0.0600734	0.0412132	0.0544351	0.000351629	4.80781e-05	1.27181e-05	0	0	0	0	0	0	0	0	0	0	0	0	0	0	0	0	0	0	0	0	0	0	2.93702e-05	0	0	0	0	0	0	0	0.000624188
Bacteria	Proteobacteria	Betaproteobacteria	Neisseriales	Neisseriaceae	Neisseria	Neisseria_sp_HMSC061B04	0	0	0	0	0	0	0	0	0	0	0	0	0	0	0	0	0	0	0	0	0	0	0	0	0	0	0	0.000226929	0	0	5.59356e-05	7.24894e-05	5.26118e-05	0	0	0	0	0	0	0	0	0	0
Bacteria	Proteobacteria	Betaproteobacteria	Neisseriales	Neisseriaceae	Neisseria	Neisseria_sp_HMSC061E12	0	0	0	0	0	0	0	0	0	0.00207538	0.000834859	0.00150353	0	0	0	0	0	0	0	0	0	0	0	0	0	0	0	0	0	0	0	3.6931e-05	0	0	0	0	0	0	0	0	0	0	0
Bacteria	Proteobacteria	Betaproteobacteria	Neisseriales	Neisseriaceae	Neisseria	Neisseria_sp_HMSC061H08	0	0	0	0	0	0	0	0	0	0	0	0	0	0	0	0	0	0	0	0	0	0.00141021	0.000108151	0.000630984	0	0	0	0.00012319	0.000143553	0.000901235	0	0	0	0	0	0	0	0	0	0	0.000303464	0	0
Bacteria	Proteobacteria	Betaproteobacteria	Neisseriales	Neisseriaceae	Neisseria	Neisseria_sp_HMSC063B05	0	0.000310814	0	0	0	0	0	0	0	0.00310645	0.000884279	0.00200033	0.016043	0.0232538	0.0189051	0	0	0	0.00124458	0	0.000915508	0	0	0	0	0	0	0.000253853	0	0	0	0	0	0	9.22026e-05	0.000199553	0	0	0	0	0	0	0.0336254
Bacteria	Proteobacteria	Betaproteobacteria	Neisseriales	Neisseriaceae	Neisseria	Neisseria_sp_HMSC064D07	0.00875876	0.00403983	0.00289731	0.00236072	0.000669613	0.0010556	0.000891361	0.00110964	0.000809763	0.000859426	0.000308921	0.000598787	0.00117417	0.00152263	0.00195124	0.000286333	0.000247116	4.72942e-05	0.000422466	2.28331e-05	0.000330385	0.00224962	0.000280006	0.000872845	0.000276879	0.000131086	0.00123556	0.00036706	0.000566955	0.00143784	0	4.68574e-05	0	0.000261033	6.55527e-05	0.000111515	0.00279018	0.00148248	0.00202547	0.0133997	0.00788017	0.0147331	0.00694152
Bacteria	Proteobacteria	Betaproteobacteria	Neisseriales	Neisseriaceae	Neisseria	Neisseria_sp_HMSC064E01	0.00117494	0.000838261	0.00123482	0.000668451	0.000111592	0.000101267	0.00153135	0.000868201	0.000869096	0.000115384	5.62204e-05	2.30939e-05	0.00579399	0.013924	0.0159447	0.00379727	0.00245205	0.00156455	1.83228e-05	1.66287e-05	4.59211e-05	0.000729751	8.28694e-05	0.000365404	1.91323e-05	3.8117e-05	1.94411e-05	0.000494921	0.000323629	0.000266022	0.0027832	0.00233164	0.00167867	0	2.48793e-05	3.16467e-05	0.00252562	0.00171495	0.00175239	0	1.41038e-05	2.48099e-05	0.00118887
Bacteria	Proteobacteria	Betaproteobacteria	Neisseriales	Neisseriaceae	Neisseria	Neisseria_sp_HMSC064F03	0.00956412	0.00576217	0	0.00568544	0	0.0024266	0.00450412	0.00724791	0.00231078	0.0106001	0.00398385	0.00967247	0.00783754	0.00951711	0.0123502	0.00156393	0.00278694	0.000207015	0.000578315	3.50821e-05	0.000421033	0	0.000860602	0.00462229	0	0	0.00164192	0.00348146	0	0	0	4.39143e-05	0	0.000748181	0.000155905	0.000165545	0.0176951	0.0117019	0.0136813	0.00134605	0.000819147	0.00104478	0.00164049
Bacteria	Proteobacteria	Betaproteobacteria	Neisseriales	Neisseriaceae	Neisseria	Neisseria_sp_HMSC064F04	0.000325593	0.000213436	0.000285617	0	0	0	0.00740129	0.00533281	0.00675507	5.16176e-05	0	0	0	0	0	0.00450208	0.00251349	0.00164902	0	2.32639e-05	0	0	0	0	0	0	0	0	0	0	0	0	0.000410629	0	0	0	0.00585494	0.00751613	0.00579734	0	0	0	0
Bacteria	Proteobacteria	Betaproteobacteria	Neisseriales	Neisseriaceae	Neisseria	Neisseria_sp_HMSC065C04	0	0	0	0	0	0	0	0	0	0	0	0	0	0	0	0	0	0	0.00019382	0	0	0	0	0	0	0	0	0	0	0	0	0	0	0.000254786	0	5.87309e-05	0	0	0.0016989	0.00743148	0.00428757	0.00780356	0
Bacteria	Proteobacteria	Betaproteobacteria	Neisseriales	Neisseriaceae	Neisseria	Neisseria_sp_HMSC065D04	0.00754917	0.00626113	0.00787908	0.00161809	0.000465376	0.000469316	0.000990932	0.000462317	0.000356924	4.13315e-05	1.34509e-05	5.36217e-05	0.00188649	0.00328992	0.00366887	0.00392633	0.00476015	0.00215818	0	1.81322e-05	1.57941e-05	0.00125015	0.000550014	0.00118791	6.18755e-05	0.00021841	1.3251e-05	0.000348296	0.000339939	0.000605265	0	2.07072e-05	0	0	0	0	0.000855111	0.000314094	0.000484936	0	0.000287461	0.00039092	0.00185012
Bacteria	Proteobacteria	Betaproteobacteria	Neisseriales	Neisseriaceae	Neisseria	Neisseria_sp_HMSC066H01	0.00346607	0.00172904	0.000772697	0.00665529	0.00176505	0.00277291	0.000456473	0.00046513	0.000293544	0.00519987	0.00195419	0.00421864	0.00605617	0.00751527	0.00617509	0.000418353	0.000871057	0.00011343	0.000384313	1.84408e-05	0.000301802	0.00101148	0.000187087	0.000582517	0.00053646	0.000145852	0.00071824	0.000222066	0.000320886	0.00025247	6.47226e-05	7.75995e-05	7.15987e-05	0.000779518	0.000109826	0.00014639	0.0161174	0.00785535	0.0115362	0.00587459	0.00393694	0.00659175	0.00657381
Bacteria	Proteobacteria	Betaproteobacteria	Neisseriales	Neisseriaceae	Neisseria	Neisseria_sp_HMSC068C04	0.0145908	0.00736049	0.00602935	0.001489	0.000308113	0.000552237	0.00113809	0.00108717	0.000672151	0.00142401	0.000412541	0.00117882	0.00353884	0.00386962	0.00617509	0.000891143	0.000858173	0.000206975	0.000920898	0.000104326	0.000877386	0.00264762	0.000517269	0.00128348	0.000759889	0.000281518	0.00245892	0.000516071	0.000835801	0.00162298	0.000112417	0.000241906	0.000112078	0.0012473	0.000292957	0.000450223	0.00589738	0.00426065	0.00551968	0.0253537	0.0159122	0.0289618	0.0126675
Bacteria	Proteobacteria	Betaproteobacteria	Neisseriales	Neisseriaceae	Neisseria	Neisseria_sp_HMSC068C12	0	0	0	0	0	0	0	0	0	0	0	0	0	0	0	0	0	0	0	0	0	0.00747252	0	0.00216023	0	0	0	0	0	0	0	0	0	0.00127315	0	0	0	0.0138229	0.0159599	0	0	0	0
Bacteria	Proteobacteria	Betaproteobacteria	Neisseriales	Neisseriaceae	Neisseria	Neisseria_sp_HMSC069H12	0.0038612	0.00162584	0.00115577	0.000785997	0.000209584	0.000161379	0.000886721	0.000847329	0.000498355	0.00264231	0.00100018	0.000790386	0.00180679	0.00226294	0.00217782	8.01553e-05	0.000258437	0	0.000321321	3.14806e-05	0.000341147	0.00216618	0.000305236	0.00064403	0.000260546	0.00010829	0.00118812	0.000316948	0.000572104	0.00261232	3.02902e-05	7.71846e-05	0	0.00053395	9.46518e-05	0.000167017	0.00504663	0.00330258	0.0046013	0.00730218	0.00501279	0.00751329	0.00238012
Bacteria	Proteobacteria	Betaproteobacteria	Neisseriales	Neisseriaceae	Neisseria	Neisseria_sp_HMSC070A01	0	0	0	0	0	0	0	0	0	0	0	0	0	0	0	0.000875843	0.00181466	0	0	0	0	0	0	0	0	0	0	0	0	0.00017243	0	0	0	0	0	0	0	0	0.00968404	0	0	0	0
Bacteria	Proteobacteria	Betaproteobacteria	Neisseriales	Neisseriaceae	Neisseria	Neisseria_sp_HMSC070E12	0	0	0.00144477	0	0	0	0	2.52765e-05	0	0	0	0	0	0.00646998	0.00775621	0.0165298	0	0	0	0	0	0	0	0	0	0	0	0	0	0	0	0	0	0	0	0	0.0107158	0	0.00344325	0	0	0	0
Bacteria	Proteobacteria	Betaproteobacteria	Neisseriales	Neisseriaceae	Neisseria	Neisseria_sp_HMSC070H10	0.00157956	0	0.000584577	0	0	0	0.00195245	0.00126707	0.000651444	0.00737262	0.0026626	0.00675925	0.00395935	0.00559655	0.00481101	0.00281425	0.00223692	0	0	0	0	0.00248241	0.000172277	0.0011738	0.000504286	0.000283795	0.00286378	0.000385884	0.000483733	0.00119389	0	0	0	0	0	0	0.0105902	0.00758925	0.00856222	0.0102305	0.00768318	0.00978839	0.00366185
Bacteria	Proteobacteria	Betaproteobacteria	Neisseriales	Neisseriaceae	Neisseria	Neisseria_sp_HMSC071A01	0	0	0	0	0	0	0	0	0	0	0	0	0	0	0	0	0	0	0	0	0	0	0	0	0	0	0	0	0	0	0	0.017681	0	0	0	0	0	0	0	0	0	0	0
Bacteria	Proteobacteria	Betaproteobacteria	Neisseriales	Neisseriaceae	Neisseria	Neisseria_sp_HMSC072B12	0	0	0	0.00153857	0	0	0	0	0	0	0	0	0	0	0	0	0	0.000234616	0	0	0	0	0	0	0.000519394	0	0	0	0	0	0	0	0	0	0	0	0	0	0	0	0	0	0
Bacteria	Proteobacteria	Betaproteobacteria	Neisseriales	Neisseriaceae	Neisseria	Neisseria_sp_HMSC072C05	0.00698032	0.00331128	0.00140013	0.000517161	0.000134074	0.000214167	0.00100515	0.000892861	0	0.00090644	0.000341199	0.000699991	0.00300227	0.00467589	0.00402913	0.000428408	0.00083585	0.000101937	0.000138234	0	0.000195002	0.00462256	0.000499202	0.0020912	0.000463267	0.00020719	0.00244676	0.000660784	0.000743829	0.00279673	0	8.35308e-05	0	0.000466349	0.000153176	9.77541e-05	0.00190089	0.000929054	0.00124966	0.00557377	0.00368805	0.00589278	0.00124561
Bacteria	Proteobacteria	Betaproteobacteria	Neisseriales	Neisseriaceae	Neisseria	Neisseria_sp_HMSC072F04	0.00561381	0.00457081	0.00612149	4.19233e-05	0	0	0.0799164	0.0539997	0.0722328	0.000574631	0.000135991	6.96788e-05	0.00261124	0.0070815	0.00685912	0.0606054	0.0378661	0.0252501	0	9.58416e-05	3.14939e-05	0.000232539	0.000188983	0.000273066	5.26952e-05	0.000332509	4.86508e-05	5.21858e-05	5.60206e-05	0.000159547	0.0746113	0.0682123	0.0583417	4.4685e-05	4.12235e-05	7.63722e-05	0.0495124	0.0382059	0.0347619	9.24462e-05	0.000134628	0.000150895	4.43239e-05
Bacteria	Proteobacteria	Betaproteobacteria	Neisseriales	Neisseriaceae	Neisseria	Neisseria_sp_HMSC073B07	0	0	0	0	0	0	0	0	0	0	0	0	0	0	0.00312474	0	0	0	0	0	0	0	0	0	0	0	0	0	0	0	0	0	0	3.13056e-05	0	0	0	0	0	0	0	0	0
Bacteria	Proteobacteria	Betaproteobacteria	Neisseriales	Neisseriaceae	Neisseria	Neisseria_sp_HMSC073G10	0.00690779	0.00310976	0.00236192	0.000807228	0.000255113	0	0.000620005	0.000750403	0.00044175	0.00347315	0.00130525	0.00280839	0.00312725	0.00390892	0.00358934	0.00045532	0.000586652	3.42413e-05	0.000203961	0	0.000125943	0.0140367	0.00200709	0.00532066	0.0011559	0.000633653	0.00593211	0.000302453	0.000340891	0.00186391	4.43974e-05	4.68574e-05	0	0.000331979	9.84343e-05	0.000141719	0.00887123	0.00675859	0.00884208	0.00631659	0.00394244	0.00744511	0.00156947
Bacteria	Proteobacteria	Betaproteobacteria	Neisseriales	Neisseriaceae	Neisseria	Neisseria_sp_HMSC074B07	0.00991658	0.00857205	0.0106999	0.000801871	0	5.80734e-05	0.000577181	0	0	0	2.95367e-05	5.37872e-05	0.000665083	0	0	0.0100522	0.0037475	0.00342987	0	0	0	0.00729412	0.000735404	0.00351539	0	0.000275747	0	0.00342075	0.00242701	0.00141581	0.00388283	0	0	0	0	0	0.00518531	0.00342906	0.00422201	0	0	0	0
Bacteria	Proteobacteria	Betaproteobacteria	Neisseriales	Neisseriaceae	Neisseria	Neisseria_sp_HMSC075C10	0.00243276	0.00126268	0.00117419	0.00329261	0.000758033	0.000805782	0.00112699	0.0017555	0.00121072	0.00258122	0	0.00269678	0.00322133	0.00406241	0.00402996	0	0	6.13202e-05	0.000466087	3.12022e-05	0.000327428	0.00498696	0.000614497	0.00231903	0.000373409	0.000160261	0.00166897	0.00072041	0.000925328	0.00248359	0	5.64176e-05	0	0	0.000150227	0	0.00753266	0.0052842	0.00637426	0.00762333	0.00479406	0.00178142	0.00506905
Bacteria	Proteobacteria	Betaproteobacteria	Neisseriales	Neisseriaceae	Neisseria	Neisseria_sp_HMSC075C12	0.00520443	0.00308095	0.0044484	0.0018484	0.00050905	0	0	0	0	0.000406474	0	0	0	0.000910123	0.00109779	0.000986527	0.00232611	0.000309494	0	0	0.000635399	0	0	0	0.000402696	0.00019086	0.000997495	0.000201218	0	0.000170943	5.92969e-05	0.000171629	6.51723e-05	0	0	0	0	0	0	0.00225271	0.00178061	0.0032039	0
Bacteria	Proteobacteria	Betaproteobacteria	Neisseriales	Neisseriaceae	Neisseria	Neisseria_sp_HMSC077D05	0.00292354	0.00209691	0.00255805	0.000175971	1.37798e-05	0	0.00597095	0.00360989	0.00455926	5.6608e-05	1.30908e-05	5.32326e-06	0.00372426	0.00970267	0.0114534	0.00476502	0.00445366	0.00219238	7.61046e-05	2.10109e-05	9.31674e-05	0.000286338	8.23094e-05	0.000238597	3.29025e-05	0.000107172	2.69502e-05	7.11026e-05	8.58982e-05	0.000230293	0.00190371	0.00190645	0.00198309	3.18482e-05	3.34887e-05	4.06345e-05	0.0041943	0.00307259	0.00280109	0	2.1418e-05	2.00874e-05	0.00119838
Bacteria	Proteobacteria	Betaproteobacteria	Neisseriales	Neisseriaceae	Neisseria	Neisseria_sp_HMSC078C12	0.000921799	0.000336966	0.000306883	0.00634165	0.00168136	0.0025202	0.000350351	9.37455e-05	7.40569e-05	0.00187111	0.000750088	0.00141452	0.00085641	0.00118379	0.00197848	0.000318724	0.000713531	6.54309e-05	0.000170401	1.28103e-05	0.000176391	0.00074329	0.000119353	0.000375286	0.00021405	7.28785e-05	0.000467441	0.000115613	0.000504839	0.000573728	3.74355e-05	0.000116078	4.93886e-05	0.000646973	0.000108857	0.000116926	0.0141537	0.00671889	0.00884955	0.00706987	0.00359524	0.00664562	0.00330639
Bacteria	Proteobacteria	Betaproteobacteria	Neisseriales	Neisseriaceae	Neisseria	Neisseria_sp_HMSC078H04	0	0	0.00186622	0	0	0	0	0.000208152	0.00012712	0	0	0	0	0	0	0.000414559	0	7.9621e-05	0	1.35493e-05	0	0	0	0	0	0	0	0	0	0	0	0	0	0	0	0	0	0	0	0	0	0	0
Bacteria	Proteobacteria	Betaproteobacteria	Neisseriales	Neisseriaceae	Neisseria	Neisseria_sp_HMSC15C08	0	0	0	0	0	0	0	0	0	0	1.82871e-05	0	0.00215455	0.0050351	0.0053457	0.000118513	0	0	0	0	0.00020244	0	0	0	0	0	0	0	0	0	0	0	0	0	0	0	0.00459287	0	0	0	0	0	0
Bacteria	Proteobacteria	Betaproteobacteria	Neisseriales	Neisseriaceae	Neisseria	Neisseria_sp_HMSC15G01	0	0	0	0	0	0	0	0.000851453	0	0.00600372	0.00268259	0.00276825	0	0.00534289	0.00567168	0	0.00113062	0	0	0	0	0.0149144	0.00247646	0.00604373	0.00134004	0	0	9.94165e-05	0.000228954	0.000459728	0	0	0	0.00057998	0	0	0.00627708	0	0	0	0	0	0
Bacteria	Proteobacteria	Betaproteobacteria	Neisseriales	Neisseriaceae	Neisseria	Neisseria_sp_HMSC31F04	0.000882089	0.000289014	0.000273171	3.9576e-05	1.65533e-05	1.02881e-05	8.30017e-05	6.49297e-05	0.000135117	0.000145439	7.56238e-05	8.05018e-05	0.000846892	0.00126405	0.00129677	2.13421e-05	5.36549e-05	1.81271e-05	0	0	3.13974e-05	0.000321115	1.42481e-05	0.000106819	0	0	3.06212e-05	2.58772e-05	4.88637e-05	0.000202554	0	0	0	4.08021e-05	1.5131e-05	4.0203e-05	2.04188e-05	0	0	0.000718346	0.000517661	0.000787807	0.000224994
Bacteria	Proteobacteria	Betaproteobacteria	Neisseriales	Neisseriaceae	Neisseria	Neisseria_sp_HMSC70E02	0.0145326	0.0115502	0.0147405	0.00380831	0.000254958	0.000283784	0.00348064	0.00240329	0.00320262	2.76674e-05	3.5981e-05	1.01223e-05	0.000814753	0.00218263	0.00225892	0.00962386	0.0101308	0.0041332	1.02133e-05	3.35809e-05	0	0.00419193	0.000536874	0.00210569	7.82679e-05	0.000358545	3.74708e-05	0.00228901	0.00174013	0.00131284	0.000864802	0.000180966	0.000170593	1.9365e-05	6.03048e-05	5.93467e-05	0.0064968	0.0146141	0.0910098	0.000762266	0.00218452	0.0055304	0.00937451
Bacteria	Proteobacteria	Betaproteobacteria	Neisseriales	Neisseriaceae	Neisseria	Neisseria_sp_KEM232	0.00020096	7.55342e-05	0	0	0	0	0	0	0	0	0	0	0	0	0	0	0	0	0	0	0	0	0	0	0	0	0	0	0	0	0	0	0	0	0	0	0	0	0	0	0	3.98775e-05	1.5073e-05
Bacteria	Proteobacteria	Betaproteobacteria	Neisseriales	Neisseriaceae	Neisseria	Neisseria_sp_oral_taxon_014_str_F0314	0.000299396	0.000303942	0.000183368	0.00014024	2.41983e-05	5.84774e-05	0.000357315	6.30819e-05	0.000517187	1.46365e-05	2.00837e-05	1.66575e-05	0.00172285	0.00274241	0.00121055	0.000706206	0.000796631	0.000237747	0.000101588	7.12191e-05	2.94738e-05	0.00047063	0.000509818	0.000678898	0.000391355	0.000412946	0.000202807	9.82516e-05	8.19813e-05	7.11533e-05	2.38412e-05	0.000121783	0.000345885	0.00100705	0.00103438	0.00270392	0.000882955	0.000235603	0.00116615	0	1.00821e-05	1.05741e-05	0.000928457
Bacteria	Proteobacteria	Betaproteobacteria	Neisseriales	Neisseriaceae	Neisseria	Neisseria_sp_oral_taxon_020_str_F0370	0	0	7.59546e-05	0	0	0	3.82454e-06	2.81936e-06	0	0	0	0	0	0	3.49958e-06	0	0	0	0	0	0	0	0	0	0	0	0	0	0	6.34224e-05	0	0	0	0	0	0	0	0	0	0	0	0	0
Bacteria	Proteobacteria	Betaproteobacteria	Neisseriales	Neisseriaceae	Neisseria	Neisseria_subflava	0.0586198	0.0286015	0.0190359	0.0395496	0.0112176	0.0156572	0.0269517	0.0253646	0.0183454	0.0380385	0.0153243	0.0271125	0.0378135	0.0547002	0.0454996	0.0081853	0.0101227	0.0017625	0.0191058	0.000826156	0.00962652	0.0458389	0.00572553	0.018897	0.00766329	0.00360218	0.0352892	0.00353584	0.0049899	0.0222991	0.00814756	0.00815629	0.00314055	0.00644544	0.00115814	0.00159938	0.0934849	0.0567269	0.0823516	0.0770929	0.0460519	0.0879082	0.0503614
Bacteria	Proteobacteria	Betaproteobacteria	Neisseriales	Neisseriaceae	Neisseria	Neisseria_weaveri	0	0	0.000200106	0	0	0	0	0	0	0	0	0	0	0	0	0	0	0	0	0	0	0	0	0	0	0	0	0	0	0	0	0	0	0	0	0	0	0	0	0	0	0	0
Bacteria	Proteobacteria	Betaproteobacteria	Neisseriales	Neisseriaceae	Neisseria	Neisseria_zoodegmatis	0	0	0	0	0	0	0	0	0	0	0	0	0	0	0	0	2.65593e-05	0	0	0	0	0	0	4.54453e-06	0	0	0	0	0	0	0	0	0	0	0	0	0	0	0	0	0	0	0
Bacteria	Actinobacteria	Coriobacteriia	Coriobacteriales	Atopobiaceae	Olsenella	Olsenella_sp_oral_taxon_807	0	0	0	0	0	0	0	0	0	0	0	0	0	0	0	0	0	0	0	0	0	0	0	0	1.31313e-05	0	0	0	0	0	0	0	0	0	0	0	0	0	0	0	0	0	0
Bacteria	Actinobacteria	Coriobacteriia	Coriobacteriales	Atopobiaceae	Olsenella	Olsenella_uli	0	0	0	0	0	0	0	0	0	0	0	0	0	0	0	0	0	0	0	1.53947e-06	0	0	0	0	0	0	0	0	0	0	0	0	0	0	0	0	0	0	0	0	0	0	0
Bacteria	Firmicutes	Clostridia	Clostridiales	Lachnospiraceae	Oribacterium	Oribacterium_asaccharolyticum	0	0	1.7888e-05	0	0	0	0	0	0	0	0	0	0	0	0	0	0	0	0	9.27059e-06	8.69146e-06	0	0	0	2.28889e-05	9.35159e-06	4.76135e-05	0	1.94854e-05	0	0	0	0	0	0	0	0	0	0	0	0	0	4.6086e-05
Bacteria	Firmicutes	Clostridia	Clostridiales	Lachnospiraceae	Oribacterium	Oribacterium_parvum	1.50272e-05	5.84933e-05	6.10538e-05	1.2722e-05	0	0	2.54791e-05	9.91706e-06	2.58133e-05	0	0	0	0	6.24642e-06	9.21655e-06	0	0	0	0	1.32173e-05	8.40159e-06	0	3.84285e-06	6.79157e-06	8.79284e-06	9.10571e-06	3.27242e-05	5.3576e-06	2.77745e-05	0	0	2.38182e-05	0	0	0	0	1.62054e-05	0	0	0	0	8.81284e-06	0
Bacteria	Firmicutes	Clostridia	Clostridiales	Lachnospiraceae	Oribacterium	Oribacterium_sinus	2.58271e-05	5.95496e-05	5.31044e-05	2.82427e-05	9.71045e-06	7.67092e-06	1.25474e-05	1.14579e-05	1.25508e-05	1.63063e-05	0	7.64189e-06	1.2908e-05	1.45727e-05	1.7309e-05	0	0	0	3.08085e-05	0.000210077	5.07197e-05	9.80974e-06	2.65157e-05	2.06882e-05	0.000117269	3.27455e-05	0.000216707	1.21346e-05	7.23642e-05	2.25833e-05	3.64429e-05	6.7337e-05	2.22422e-05	0	0	0	4.47772e-05	3.04957e-05	3.33126e-05	0	0	0	0.000303056
Bacteria	Firmicutes	Clostridia	Clostridiales	Lachnospiraceae	Oribacterium	Oribacterium_sp_oral_taxon_078	0	0	0	0	0	0	0	0	0	0	0	0	0	0	0	0	0	0	0	1.22654e-05	0	0	0	1.9622e-06	3.3546e-06	4.03528e-06	3.98318e-06	2.654e-06	0	6.87209e-06	0	0	0	0	0	0	0	0	0	0	0	0	0
Bacteria	Firmicutes	Clostridia	Clostridiales	Lachnospiraceae	Oribacterium	Oribacterium_sp_oral_taxon_108_str_F0425	0	1.1717e-05	1.05513e-05	0	0	0	0	0	0	0	0	0	0	0	0	0	0	0	0	1.42298e-05	0	0	0	0	7.41767e-06	7.06389e-06	3.59116e-05	0	2.29953e-05	0	0	1.1719e-05	0	0	0	0	0	0	0	0	0	0	4.9722e-05
Bacteria	Firmicutes	Clostridia	Clostridiales	Oscillospiraceae	Oscillibacter	Oscillibacter_sp_1_3	0	0	0	0	2.10224e-05	0	0	0	0	0	0	0	0	0	0	0	0	0	0	0	0	0	0	0	0.000138929	0	0	0	0	0	1.56506e-05	0	0	7.79601e-06	0	0	0	0	0	0	0	0	0
Bacteria	Proteobacteria	Betaproteobacteria	Burkholderiales	Comamonadaceae	Ottowia	Ottowia_sp_Marseille_P4747	1.76262e-05	0	0	0	0	0	0	2.25004e-06	0	7.62776e-06	3.54229e-06	0	0	0	0	0	3.66342e-06	0	0	0	0	4.49286e-05	0	8.92222e-06	0	0	0	0	0	7.14232e-06	0	0	0	0	1.2666e-06	0	0	0	0	0	2.39223e-05	1.27208e-05	0
Bacteria	Proteobacteria	Betaproteobacteria	Burkholderiales	Comamonadaceae	Ottowia	Ottowia_sp_oral_taxon_894	1.06945e-05	0	0	0	0	0	0	0	0	0	0	0	0	0	0	0	0	0	0	0	0	4.47731e-05	0	9.69272e-06	0	0	0	0	0	0	0	0	0	0	0	0	0	0	0	0	0	0	0
Bacteria	Proteobacteria	Alphaproteobacteria	Rhodobacterales	Rhodobacteraceae	Paracoccus	Paracoccus_marinus	0	0	0	0	0	0	0	0	0	0	0	0	0	0	0	0	0	0	0	0	0	0	0	0	0	0	0	0	0	0	0	0	0	0	3.21031e-07	0	0	0	0	0	0	0	0
Bacteria	Proteobacteria	Alphaproteobacteria	Rhodobacterales	Rhodobacteraceae	Paracoccus	Paracoccus_sphaerophysae	0	0	0	0	0	0	0	5.77478e-07	0	0	0	0	0	0	0	0	0	0	0	0	0	0	0	0	0	0	0	0	0	0	0	0	0	0	2.96656e-06	0	0	0	0	0	0	0	0
Bacteria	Bacteroidetes	Bacteroidia	Bacteroidales	Muribaculaceae	Paramuribaculum	Paramuribaculum_intestinale	0	0	0	0	0	0	0	0	0	0	0	0	0	0	0	0	0	0	0	0	0	0	0	0	0.000123579	0	0	0	0	0	0	0	0	0	0	0	0	0	0	0	0	0	0
Bacteria	Bacteroidetes	Bacteroidia	Bacteroidales	Prevotellaceae	Paraprevotella	Paraprevotella_clara	3.24117e-05	0	0	0	0	0	0	0	0	0	0	0	0	0	0	0	0	0	0	0	0	0	0	0	0	0	0	0	0	0	0	0	0	0	0	0	0	0	0	0	0	0	0
Bacteria	Actinobacteria	Coriobacteriia	Coriobacteriales	Coriobacteriaceae	Parvibacter	Parvibacter_caecicola	0	0	0	0	0	0	0	0	0	0	0	0	0	0	0	0	0	0	0	0	0	0	0	0	2.59401e-06	0	0	0	0	0	0	0	0	0	0	0	0	0	0	0	0	0	0
Bacteria	Firmicutes	Tissierellia	Tissierellales	Peptoniphilaceae	Parvimonas	Parvimonas_micra	0	0	0	6.40669e-05	0	0	0	0	0.00028114	0	0	0	0	4.62828e-05	0	0	0	0	0	0	0	0	0	0	0	0	0	0	0	7.88968e-05	0	0	0	0	0	0	0	0	0	0	0	0	0
Bacteria	Firmicutes	Tissierellia	Tissierellales	Peptoniphilaceae	Parvimonas	Parvimonas_sp_oral_taxon_393_str_F0440	0	0	0	0	0	0	0	0	0	0	0	0	0	0	0	0	0	0	0	0	0	0	3.02798e-05	3.89242e-05	0	0	0	0	0	0	0	0	0	0	0	0	0	0	0	0	0	0	0
Bacteria	Firmicutes	Clostridia	Clostridiales	Peptostreptococcaceae	Peptoanaerobacter	Peptoanaerobacter_stomatis	0	0.000357341	0.000340472	0	0	0	0	0	0	0	0	0	0	0	0	0	0	0	0	7.26681e-05	0	0	0	0	0	0	0	0	0	0	0	0	0	0	0	0	0	0	0	0	0	0	0
Bacteria	Firmicutes	Clostridia	Clostridiales	Peptostreptococcaceae	unclassified	Peptostreptococcaceae_bacterium_AS15	0	4.76844e-05	3.74117e-05	0	0	0	0	6.73406e-06	0	0	0	0	0	0	0	0	0	0	0	0	0	0	0	0	0	0	0	0	0	0	0	0	0	0	0	0	0	0	0	0	0	0	0
Bacteria	Firmicutes	Clostridia	Clostridiales	Peptostreptococcaceae	Peptostreptococcus	Peptostreptococcus_stomatis	0.000113311	0.00118069	0.000886733	0	0	0	4.57142e-05	3.65699e-05	6.10729e-05	0	0	0	0	0	0	0	0	0	0	0.000136622	0	0	2.5848e-05	2.31453e-05	0	0	4.36208e-05	0	0	0	0	0	0	0	0	0	0	4.31496e-05	9.30743e-05	0	0	0	0
Bacteria	Bacteroidetes	Bacteroidia	Bacteroidales	Porphyromonadaceae	unclassified	Porphyromonadaceae_bacterium	0	0	0	2.73814e-06	5.12709e-05	0	0	0	0	0	0	0	0	0	0	0	0	0	0	0	0	0	0	0	0.000327684	0	0	0	0	0	5.26397e-05	0	0	0	0	0	0	0	0	0	0	0	9.27299e-06
Bacteria	Bacteroidetes	Bacteroidia	Bacteroidales	Porphyromonadaceae	Porphyromonas	Porphyromonas_catoniae	0.000554882	0.0003102	0.000138655	2.21607e-05	7.22371e-05	0	0.000132528	0.000246605	0.000144099	4.77576e-06	0	4.61232e-06	2.28819e-05	5.52427e-05	2.87493e-05	3.94782e-05	9.0996e-05	3.21086e-05	5.41822e-06	0	2.61363e-05	0.000266872	6.83001e-05	0.000133175	0.000112189	0.000126989	0.000287504	7.24152e-06	1.31927e-05	9.4052e-05	5.87127e-05	0.00010177	4.69952e-05	0	1.22713e-05	7.63082e-06	0.000221747	0.000391867	0.000416323	6.25545e-05	6.56327e-05	6.27341e-05	0
Bacteria	Bacteroidetes	Bacteroidia	Bacteroidales	Porphyromonadaceae	Porphyromonas	Porphyromonas_endodontalis	4.44298e-06	6.7239e-05	0.000125635	0	0	0	8.09401e-05	6.98215e-05	4.15442e-05	0	0	0	0	3.83998e-06	0	0	0	0	0	0	0	0	0	2.5915e-06	2.36017e-05	2.20541e-05	4.70351e-05	0	3.38573e-06	0	0	0	0	1.1551e-05	8.71895e-06	6.34761e-06	0	0	0	0	0	0	0
Bacteria	Bacteroidetes	Bacteroidia	Bacteroidales	Porphyromonadaceae	Porphyromonas	Porphyromonas_gingivalis	7.77722e-05	7.36108e-05	5.30857e-05	1.06425e-05	3.16925e-05	2.04663e-05	5.20741e-05	1.68522e-05	2.53895e-05	0	2.34589e-06	0	8.10604e-06	4.15831e-05	1.38188e-05	0	0	0	0	0	0	5.99521e-05	3.4049e-05	5.56797e-05	4.38623e-05	1.31248e-05	4.50682e-05	0	2.26346e-06	3.41616e-05	1.58014e-05	4.67012e-06	0	1.92704e-05	1.42395e-05	1.69931e-05	9.73586e-05	0	0.000129152	0	9.6297e-05	0	0
Bacteria	Bacteroidetes	Bacteroidia	Bacteroidales	Porphyromonadaceae	Porphyromonas	Porphyromonas_sp_KLE_1280	0.076912	0.0447962	0.0315839	0.0125382	0.0251352	0.00774966	0.0167028	0.0350548	0.0160412	0.00157505	0.000295558	0.00248615	0.00703543	0.0234173	0.0196574	0.00831801	0.0440711	0.0106295	0.000561331	0.000274868	0.00224813	0.00320628	0.00447752	0.00680317	0.0120488	0.0147104	0.0300199	0.00373731	0.00494758	0.023757	0.00765223	0.00942626	0.00491888	0.000271665	0.0010841	0.00037921	0.021926	0.041591	0.0301548	0.0324074	0.02387	0.0242634	0.00141269
Bacteria	Bacteroidetes	Bacteroidia	Bacteroidales	Porphyromonadaceae	Porphyromonas	Porphyromonas_sp_oral_taxon_278_str_W7784	0.000588427	0.000423121	0.000381283	0.000139759	0.000313375	0.000129319	0.000246399	0.000897171	0.000299645	2.78007e-05	9.78336e-06	2.37898e-05	0.000115571	0.000285751	0.000243614	0.000107097	0.00073587	0.000138643	1.5616e-05	5.4181e-06	5.04892e-05	0.00168973	0.00022769	0.00120668	0.000115082	0.000127785	0.000194451	4.23105e-05	5.42942e-05	0.000338953	4.91484e-05	0.000136047	3.67567e-05	0	1.3197e-05	1.90912e-06	4.674e-05	0.000150422	9.86774e-05	0.000546276	0.000370599	0.000424922	3.50068e-05
Bacteria	Bacteroidetes	Bacteroidia	Bacteroidales	Porphyromonadaceae	Porphyromonas	Porphyromonas_sp_oral_taxon_279_str_F0450	0.0730979	0.0433977	0.0306694	0.0119933	0.0233525	0.00723924	0.0176731	0.0375643	0.0166645	0.00150355	0.000257786	0.00214031	0.00600742	0.0199184	0.0161842	0.00710977	0.0382215	0.00903771	0.000475029	0.00023855	0.00194713	0.0027664	0.00394636	0.00612252	0.0115922	0.0136273	0.0284629	0.00315612	0.00423836	0.0205385	0.00737415	0.00965161	0.00465563	0.000242506	0.000968077	0.000365128	0.0196604	0.0369507	0.0270644	0.0302916	0.0229267	0.0226744	0.00118068
Bacteria	Bacteroidetes	Bacteroidia	Bacteroidales	Prevotellaceae	Prevotella	Prevotella_amnii	0	0	0	0	0	0	0	0	0	0	0	0	0	0	0	0	0	0	0	0	0	0	5.91069e-06	0	0	0	0	0	0	0	0	0	0	0	0	0	0	0	0	0	0	0	0
Bacteria	Bacteroidetes	Bacteroidia	Bacteroidales	Prevotellaceae	Prevotella	Prevotella_aurantiaca	3.75964e-05	0.000246471	0.00126347	4.87087e-05	0	5.11942e-06	0.000618513	0.000167416	0.000204637	0	0	0	0	1.76254e-05	1.16342e-05	0	0	0	0	0	6.78899e-06	4.23719e-05	3.2982e-06	6.42122e-06	7.09e-05	2.00499e-05	0.00037974	0	5.4276e-06	6.16759e-06	0	0	0	0	0	0	4.90768e-05	6.93619e-06	1.71028e-05	7.21897e-06	0	0	0
Bacteria	Bacteroidetes	Bacteroidia	Bacteroidales	Prevotellaceae	Prevotella	Prevotella_baroniae	1.9821e-05	8.133e-06	3.15492e-06	0	0	0	0	1.43831e-05	0	0	0	0	0	4.00942e-06	0	0	0	0	0	0	0	0	2.7014e-06	4.808e-06	1.43228e-05	0	0	0	0	0	0	0	0	0	0	0	0	0	0	0	0	0	0
Bacteria	Bacteroidetes	Bacteroidia	Bacteroidales	Prevotellaceae	Prevotella	Prevotella_bivia	3.82964e-05	0	0.000158659	0	0	0	0	0	0	0	0	0	5.88237e-06	1.2332e-05	0	1.29583e-05	6.84322e-06	4.57201e-06	0	8.05752e-06	1.18721e-05	0	0	0	0	0	0	0	0	4.25113e-05	9.28153e-05	0.000139062	5.10717e-05	0	0	0	0	0	4.66094e-05	0	0	0	2.89674e-05
Bacteria	Bacteroidetes	Bacteroidia	Bacteroidales	Prevotellaceae	Prevotella	Prevotella_buccae	0	0	0	0	0	0	0	0	0	0	0	0	0	0	0	0	0	0	0	0	0	0	1.3981e-06	0	0	0	0	0	0	0	0	0	0	0	0	0	0	0	0	0	0	0	0
Bacteria	Bacteroidetes	Bacteroidia	Bacteroidales	Prevotellaceae	Prevotella	Prevotella_conceptionensis	0	7.39131e-06	0	0	0	0	6.69032e-06	0	0	3.00197e-06	0	0	0	0	0	0	0	0	0	0	0	1.52521e-05	5.3181e-05	4.3546e-05	0	0	0	0	0	4.77051e-06	0	0	0	0	0	0	0	0	0	5.84187e-06	0	0	0
Bacteria	Bacteroidetes	Bacteroidia	Bacteroidales	Prevotellaceae	Prevotella	Prevotella_copri	0	0	0	0	7.11683e-06	0	0	0	0	0	0	0	0	0	0	0	0	0	0	0	0	0	0	0	3.68217e-05	0	0	0	0	0	6.30515e-06	1.3176e-05	0	0	0	0	0	0	0	0	0	0	0
Bacteria	Bacteroidetes	Bacteroidia	Bacteroidales	Prevotellaceae	Prevotella	Prevotella_denticola	5.67563e-05	7.56982e-05	3.8979e-05	7.35233e-06	0	0	5.40417e-05	2.62393e-05	4.51915e-05	1.33876e-05	4.56736e-06	0	0	2.96514e-05	8.9129e-06	0	0	0	4.0102e-06	2.82993e-05	3.29568e-05	2.9466e-05	6.874e-05	5.99853e-05	1.65847e-05	3.34963e-06	1.31634e-05	2.48565e-06	2.90004e-06	1.1074e-05	0	0	0	0	5.38403e-07	0	6.42834e-06	8.44897e-06	2.19029e-05	6.88662e-06	0	4.90761e-06	1.36566e-05
Bacteria	Bacteroidetes	Bacteroidia	Bacteroidales	Prevotellaceae	Prevotella	Prevotella_disiens	0	0	5.04402e-05	0	0	0	0	2.62426e-06	0	0	0	0	0	2.50818e-05	0	0	0	0	0	0	0	0	2.57972e-06	2.60994e-05	2.96448e-06	0	5.24982e-06	0	0	0	0	0	0	0	0	0	0	0	0	0	0	0	0
Bacteria	Bacteroidetes	Bacteroidia	Bacteroidales	Prevotellaceae	Prevotella	Prevotella_enoeca	0	0	0	0	0	0	0	0	0	0	0	0	0	0	0	0	0	0	0	4.00554e-06	0	0	0	0	0	0	0	0	0	0	0	0	0	0	0	0	0	0	0	0	0	0	0
Bacteria	Bacteroidetes	Bacteroidia	Bacteroidales	Prevotellaceae	Prevotella	Prevotella_fusca	0	0.000385485	0.000180012	1.49864e-05	3.2204e-05	8.46639e-06	0.000129305	8.92204e-05	8.52914e-05	0	0	0	0	1.90278e-05	0	0	0	0	0	0	0	0	6.41407e-06	8.46008e-06	0	2.49544e-06	9.28084e-06	0	0	0	0	4.52223e-05	0	0	0	0	0	0	0	0	0	0	0
Bacteria	Bacteroidetes	Bacteroidia	Bacteroidales	Prevotellaceae	Prevotella	Prevotella_histicola	0.000123245	0.000584978	0.000237265	3.26487e-05	7.71276e-05	2.57111e-05	0.000127264	8.51266e-05	0.000123883	0	0	0	8.34227e-06	6.74978e-05	3.31784e-05	1.2161e-05	4.59037e-05	2.97318e-05	0.000327569	0.000825371	0.000910611	7.02449e-05	0.000695019	0.000244988	9.62709e-06	4.69827e-06	2.95367e-05	4.93401e-05	0.000181749	3.35262e-05	0	0.000130055	0	0	0	0	2.08853e-05	3.00636e-05	6.34948e-05	0	0	0	0.000193434
Bacteria	Bacteroidetes	Bacteroidia	Bacteroidales	Prevotellaceae	Prevotella	Prevotella_intermedia	0.000581217	0.0214724	0.00625474	2.20791e-05	1.78923e-05	1.32783e-05	0.00180715	0.00042434	0.00120391	1.93664e-05	1.3319e-05	1.22515e-05	2.54011e-05	0.000146978	4.47257e-05	7.97782e-06	0	0	1.61518e-05	0.000219596	9.91604e-05	7.33778e-05	6.9637e-05	0.000140585	5.3103e-05	5.39196e-05	0.000173352	7.35927e-06	1.24321e-05	1.8379e-05	2.29232e-05	0.000128435	2.74968e-05	9.92396e-06	6.19573e-06	7.26967e-06	1.56527e-05	1.56554e-05	4.49752e-05	2.35606e-05	3.60443e-05	4.24723e-05	2.78408e-05
Bacteria	Bacteroidetes	Bacteroidia	Bacteroidales	Prevotellaceae	Prevotella	Prevotella_jejuni	0	0	0	1.16794e-05	1.61236e-05	1.16396e-05	0	0	0	3.97877e-05	0	4.21691e-05	3.61412e-05	0.00030967	0.000121412	0	2.69674e-05	9.49864e-06	0	3.56561e-05	2.89676e-05	0.00024025	0.000716166	0.00074336	0	0	1.19441e-05	0	2.10547e-05	0	0	0	0	0	0	0	0	0	0	0	0	0	0.000313708
Bacteria	Bacteroidetes	Bacteroidia	Bacteroidales	Prevotellaceae	Prevotella	Prevotella_loescheii	0	7.37179e-06	0	0	0	0	8.42768e-06	1.53672e-05	1.24181e-05	0	0	0	0	1.91844e-05	5.70247e-06	0	0	0	0	0	0	1.34548e-05	2.58745e-05	1.97883e-05	0	0	0	0	0	0	0	5.29791e-05	0	0	0	0	1.4853e-05	7.64997e-06	2.36478e-05	0	0	0	0
Bacteria	Bacteroidetes	Bacteroidia	Bacteroidales	Prevotellaceae	Prevotella	Prevotella_maculosa	7.5497e-06	5.54688e-05	4.83018e-05	0	0	0	0	6.51686e-07	0	0	0	0	0	0	0	0	0	0	0	4.0654e-06	0	0	1.9415e-06	4.77275e-06	0	0	0	0	0	4.66752e-06	0	0	0	0	0	0	0	0	0	0	0	0	1.67325e-05
Bacteria	Bacteroidetes	Bacteroidia	Bacteroidales	Prevotellaceae	Prevotella	Prevotella_marshii	0	0	4.54309e-06	0	0	0	0	1.45986e-06	0	0	0	0	0	0	0	0	0	0	0	0	0	0	0	1.89974e-06	0	0	0	0	0	0	0	0	0	0	0	0	0	0	0	0	0	0	0
Bacteria	Bacteroidetes	Bacteroidia	Bacteroidales	Prevotellaceae	Prevotella	Prevotella_melaninogenica	0.00832431	0.0989868	0.0438129	0.00374009	0.00825235	0.00246419	0.0449714	0.026153	0.0316007	0.000179809	7.05906e-05	0.000130785	0.000629452	0.00603666	0.0022453	0.00020201	0.000459696	6.77956e-05	0.000425902	0.00281013	0.00135348	0.00309519	0.0116304	0.00900689	0.000564017	0.000490103	0.00198621	0.000292689	0.000417876	0.00063933	0.00134445	0.0128826	0.000730856	2.72711e-05	5.19846e-05	1.25247e-05	0.0012411	0.00189303	0.00586061	0.00518764	0.000748582	0.00264809	0.00899168
Bacteria	Bacteroidetes	Bacteroidia	Bacteroidales	Prevotellaceae	Prevotella	Prevotella_micans	0	1.92251e-05	8.1799e-06	0	0	0	0	7.83853e-07	0	0	0	0	0	0	0	0	0	0	0	0	0	0	0	0	0	0	0	0	0	0	0	0	0	0	0	0	0	0	0	0	0	0	0
Bacteria	Bacteroidetes	Bacteroidia	Bacteroidales	Prevotellaceae	Prevotella	Prevotella_multiformis	1.40352e-05	8.99525e-06	5.7891e-06	0	0	0	0	0	0	0	0	0	0	3.99255e-06	0	0	0	2.22555e-05	0	0	0	1.87808e-05	6.4495e-06	4.39839e-05	3.80926e-06	0	0	0	0	0	0	0	0	0	0	0	1.05714e-05	0	0	0	0	0	0
Bacteria	Bacteroidetes	Bacteroidia	Bacteroidales	Prevotellaceae	Prevotella	Prevotella_nanceiensis	0.0136574	0.025153	0.00981186	0.00121364	0.00337152	0.00169043	0.00771165	0.0155088	0.00656434	0.0064367	0.00187411	0.00590911	0.00300468	0.0101305	0.00408194	0.000321443	0.00236358	0.000978376	0.00210636	0.00718029	0.0159832	0.00213256	0.00276543	0.00221928	0.00238361	0.00266885	0.0157171	0.00188406	0.00231945	0.00775396	0.00194221	0.00995168	0.00270077	0.000327403	0.000301798	0.000187511	0.00628881	0.00844677	0.00844688	0.00839237	0.00418483	0.00961726	0.00835859
Bacteria	Bacteroidetes	Bacteroidia	Bacteroidales	Prevotellaceae	Prevotella	Prevotella_nigrescens	9.85185e-05	0.000209535	0.000176697	4.77568e-06	0	0	2.61956e-05	1.16302e-05	1.64076e-05	3.49854e-06	5.29211e-06	3.23124e-06	0	7.68516e-06	9.7186e-06	0	0	0	0	1.02058e-05	1.12889e-05	1.64508e-05	4.09907e-06	2.6211e-05	3.15593e-06	0	0	0	4.48563e-06	5.50594e-05	0	2.48596e-05	2.10165e-05	0	0	0	0	0	1.48711e-05	0	0	0	0
Bacteria	Bacteroidetes	Bacteroidia	Bacteroidales	Prevotellaceae	Prevotella	Prevotella_oris	0	0.000281008	0.00013197	0	0	0	9.79351e-06	1.60102e-05	8.31034e-06	0	0	0	0	0	0	0	0	0	0	5.068e-06	7.26654e-06	0	0	1.12175e-05	2.24096e-06	4.70347e-06	6.07862e-06	0	0	0	0	0	0	0	0	0	0	0	0	0	0	0	3.52403e-05
Bacteria	Bacteroidetes	Bacteroidia	Bacteroidales	Prevotellaceae	Prevotella	Prevotella_oulorum	1.68989e-05	0	0	0	0	0	0	1.22057e-06	0	0	0	0	0	0	0	0	0	0	0	3.84057e-06	1.88682e-06	0	7.57208e-06	3.25824e-06	2.40793e-06	0	1.70033e-06	0	0	1.41917e-05	0	0	0	0	0	0	0	0	0	9.75486e-06	0	0	0
Bacteria	Bacteroidetes	Bacteroidia	Bacteroidales	Prevotellaceae	Prevotella	Prevotella_pallens	0.00102757	0.00809235	0.0069569	6.00011e-06	2.69468e-06	3.50487e-06	0.000298839	0.000501774	0.00033964	7.64242e-06	6.4813e-06	3.67488e-05	0.00013306	0.00108537	0.000602655	0	8.83875e-06	3.7127e-06	1.07025e-05	5.24242e-05	0.000271298	0.000114197	0.000154628	0.000310678	9.19259e-06	3.63848e-05	9.73107e-05	3.11961e-05	0.000143701	3.82557e-05	0	9.33476e-05	6.71252e-06	8.80369e-06	4.59358e-06	2.21205e-06	1.12969e-05	1.2567e-05	3.08457e-05	0	4.90501e-06	2.48194e-05	1.86785e-05
Bacteria	Bacteroidetes	Bacteroidia	Bacteroidales	Prevotellaceae	Prevotella	Prevotella_pleuritidis	0	0	0	2.51433e-06	0	0	2.87747e-06	2.60295e-06	6.59883e-06	2.19254e-06	0	2.38074e-06	0	7.32684e-06	0	0	0	0	0	6.98973e-06	6.84053e-06	0	4.33434e-06	0	1.09907e-05	0	0	0	0	0	0	0	0	0	0	0	0	0	0	0	0	0	0
Bacteria	Bacteroidetes	Bacteroidia	Bacteroidales	Prevotellaceae	Prevotella	Prevotella_saccharolytica	0	6.78348e-05	0	0	0	0	1.06541e-05	1.87839e-05	8.4213e-06	0	0	0	0	0	0	0	0	0	0	0	4.04778e-05	6.31985e-06	9.41603e-06	8.17191e-06	4.44472e-06	6.69942e-06	3.10844e-05	0	0	0	0	0	0	0	0	0	0	0	0	0	6.94993e-05	0	0
Bacteria	Bacteroidetes	Bacteroidia	Bacteroidales	Prevotellaceae	Prevotella	Prevotella_salivae	0	7.74192e-06	4.08367e-06	1.15377e-05	1.00129e-05	6.33693e-06	4.37219e-05	2.26986e-05	2.74949e-05	2.337e-06	2.46383e-06	1.0654e-05	9.88899e-06	2.28304e-05	1.56236e-05	0	2.1869e-05	5.53369e-06	2.15154e-06	2.01571e-05	1.39145e-05	3.53644e-05	8.03076e-05	0.000106942	3.35259e-06	4.16401e-06	1.02308e-05	4.76474e-06	1.34799e-05	1.03646e-05	0	0	0	0	0	0	0	0	6.41762e-06	0	0	4.59399e-06	9.03287e-05
Bacteria	Bacteroidetes	Bacteroidia	Bacteroidales	Prevotellaceae	Prevotella	Prevotella_scopos	0.00010459	0.00136141	0.000581517	6.10206e-05	0.000157491	4.23469e-05	0.00091391	0.000484313	0.000533671	4.76357e-06	0	0	1.61848e-05	0.00019034	7.78717e-05	0	1.09928e-05	0	1.55145e-05	4.30793e-05	6.69305e-05	0.000105831	0.000466642	0.000334714	1.88094e-05	1.00999e-05	0.000108376	1.18249e-05	1.42778e-05	3.84169e-05	2.28264e-05	0.000195578	1.28558e-05	0	2.51671e-06	0	5.11154e-05	0.000124603	0.000391272	8.69873e-05	1.2962e-05	5.36015e-05	0.000148972
Bacteria	Bacteroidetes	Bacteroidia	Bacteroidales	Prevotellaceae	Prevotella	Prevotella_shahii	1.57377e-05	0.000357334	0.000228415	0.000167512	2.84007e-05	1.12574e-05	0.000126223	0.000196173	0.000100002	0	0	1.67846e-06	3.83071e-05	0.000149522	8.47779e-05	0	1.41907e-05	0	0	0	0	3.64164e-05	3.25665e-05	4.72661e-05	3.28547e-05	8.55473e-05	0.000560586	1.39526e-05	7.23331e-05	4.61309e-05	3.51672e-06	9.58446e-06	6.48597e-06	0	0	0	1.85059e-05	7.72079e-06	1.46771e-05	0	0	3.13175e-06	8.00109e-06
Bacteria	Bacteroidetes	Bacteroidia	Bacteroidales	Prevotellaceae	Prevotella	Prevotella_sp_C561	0	0.000119271	6.92314e-05	1.72033e-05	2.1389e-05	1.03161e-05	0.00037647	0.000103637	0.00037458	0	0	0	3.45507e-05	0.000251638	0.000109805	0	0	0	1.60499e-05	0.000122725	3.95642e-05	0.000141273	0.000487452	0.000388378	1.15913e-05	2.36027e-05	3.60296e-05	1.45519e-05	1.74976e-05	2.70047e-05	0	0.000106742	0	0	0	0	5.25569e-05	0.000107478	0.000290002	0	9.53883e-06	3.72238e-05	0.000369881
Bacteria	Bacteroidetes	Bacteroidia	Bacteroidales	Prevotellaceae	Prevotella	Prevotella_sp_F0091	0.000212796	0.00244799	0.00105018	7.76048e-05	0.000157467	3.71246e-05	0.000743865	0.000442782	0.000460434	0	0	0	1.47558e-05	0.000144469	3.03751e-05	0	0	0	5.22224e-06	4.96684e-05	2.01657e-05	2.84361e-05	9.72171e-05	7.26701e-05	1.03504e-05	1.25786e-05	4.47376e-05	6.38612e-06	9.82278e-06	1.70234e-05	3.53931e-05	0.000414318	1.87899e-05	0	1.35458e-06	0	7.05469e-05	9.74896e-05	0.000308635	0.000112557	1.73909e-05	5.53205e-05	4.55635e-05
Bacteria	Bacteroidetes	Bacteroidia	Bacteroidales	Prevotellaceae	Prevotella	Prevotella_sp_HJM029	0	0	0	0	0	0	0	0	0	0	0	0	0	0	0	0	0	0	0	0	5.48472e-06	0	2.38684e-06	2.22505e-06	0	0	0	0	0	0	0	0	0	0	0	0	0	0	0	0	0	0	0
Bacteria	Bacteroidetes	Bacteroidia	Bacteroidales	Prevotellaceae	Prevotella	Prevotella_sp_HMSC073D09	0	9.31093e-06	0	0	0	0	1.24161e-05	3.52091e-06	4.64433e-06	0	0	0	0	0	0	0	0	0	0	0	1.42493e-05	1.96302e-05	4.77799e-05	4.71828e-05	0	0	5.26429e-06	0	0	0	0	0	0	0	0	0	0	0	0	6.00066e-06	5.24268e-06	0	0
Bacteria	Bacteroidetes	Bacteroidia	Bacteroidales	Prevotellaceae	Prevotella	Prevotella_sp_HMSC077E09	0	0	0	0	3.06602e-06	0	0	0	0	0	0	0	0	0	0	0	0	0	0	0	0	0	0	0	0	0	0	0	3.70895e-06	0	0	0	0	0	0	0	0	0	0	0	0	0	0
Bacteria	Bacteroidetes	Bacteroidia	Bacteroidales	Prevotellaceae	Prevotella	Prevotella_sp_ICM33	0.000137829	0.00148858	0.000625771	0.00051546	0.000236497	0.000140894	0.0053379	0.00284345	0.00471793	0.00028726	9.0788e-05	0.000332684	0.000182546	0.00217128	0.000818375	0	3.80179e-05	1.83184e-05	0.000124614	0.00073539	0.000404215	0.00159554	0.00599394	0.00466484	4.18026e-05	8.08815e-05	0.000143668	0.000152226	0.000138651	0.000479496	0	0.000132556	0	0	1.79965e-05	1.71185e-05	0.00029457	0.000384936	0.00108646	0.000483434	6.69718e-05	0.000228606	0.00328464
Bacteria	Bacteroidetes	Bacteroidia	Bacteroidales	Prevotellaceae	Prevotella	Prevotella_sp_KCOM_3155	0	0	0	0	0	0	3.03796e-05	0	8.32643e-06	0	0	0	0	1.01073e-05	9.78069e-06	0	0	0	0	0	0	0	0	0	2.99792e-06	0	0	0	0	0	0	0	0	0	0	0	0	0	0	0	0	0	0
Bacteria	Bacteroidetes	Bacteroidia	Bacteroidales	Prevotellaceae	Prevotella	Prevotella_sp_MGM2	0	0	0	0	0	0	0	0	0	0	0	0	0	0	0	0	0	0	0	0	0	0	0	0	1.8806e-05	0	0	0	0	0	6.20536e-06	0	0	0	0	0	0	0	0	0	0	0	0
Bacteria	Bacteroidetes	Bacteroidia	Bacteroidales	Prevotellaceae	Prevotella	Prevotella_sp_oral_taxon_299_str_F0039	0.0012722	0.00260689	0.00104103	0.000125717	0.000338782	0.000164748	0.000854762	0.00148129	0.000645862	0.000609463	0.00016347	0.000523837	0.000270409	0.000923799	0.000353428	3.68303e-05	0.000226062	9.74955e-05	0.000205067	0.000684348	0.00154052	0.000197421	0.000251476	0.000203872	0.000280682	0.000281436	0.00171167	0.000174894	0.000219978	0.000713065	0.000211245	0.000824031	0.000250018	4.00844e-05	3.60837e-05	2.11904e-05	0.000595703	0.000861318	0.000796695	0.000921579	0.000421571	0.000966498	0.000787933
Bacteria	Bacteroidetes	Bacteroidia	Bacteroidales	Prevotellaceae	Prevotella	Prevotella_sp_oral_taxon_306_str_F0472	0	0.000125102	0	0	0	0	0	0	0	6.07427e-06	0	7.6717e-06	8.14139e-06	0.000124017	1.85847e-05	0	1.09445e-05	0	1.64349e-05	3.47722e-05	2.28395e-05	5.12971e-05	0.000164956	0.000113337	0	0	8.32349e-06	2.20611e-05	6.07191e-05	2.95566e-05	0	0	0	0	0	0	2.66924e-05	6.08847e-05	4.68137e-05	0	0	0	3.26855e-05
Bacteria	Bacteroidetes	Bacteroidia	Bacteroidales	Prevotellaceae	Prevotella	Prevotella_sp_oral_taxon_313	0.000333999	0.000457528	0	0	0	0	0.00013788	0.000107969	0.000150157	6.73743e-05	1.45292e-05	3.70274e-05	3.58459e-05	5.9572e-05	3.6034e-05	0	0	0	0	8.26342e-06	1.34797e-05	3.51443e-05	0.000141876	0.000138376	0	1.18418e-05	2.23419e-05	7.57219e-06	2.14196e-05	0	0	0.000339329	2.79076e-05	0	0	0	3.58497e-05	3.79545e-05	0.000125511	0	0	4.56466e-05	0.000376448
Bacteria	Bacteroidetes	Bacteroidia	Bacteroidales	Prevotellaceae	Prevotella	Prevotella_sp_oral_taxon_317_str_F0108	0	1.20447e-05	8.13714e-06	0	0	0	1.08486e-05	3.05441e-06	6.58154e-06	0	0	0	0	0	0	0	0	0	0	0	0	2.4507e-05	7.33688e-05	6.1245e-05	0	0	6.11905e-06	0	0	5.10437e-06	0	0	0	0	0	0	0	5.03782e-06	0	6.72715e-06	0	0	0
Bacteria	Bacteroidetes	Bacteroidia	Bacteroidales	Prevotellaceae	Prevotella	Prevotella_sp_oral_taxon_376	0	1.21792e-05	0	0	0	0	0	0	0	0	0	0	0	0	0	0	0	0	0	0	0	0	0	0	0	0	0	0	0	0	0	0	0	0	0	0	0	0	0	0	0	0	0
Bacteria	Bacteroidetes	Bacteroidia	Bacteroidales	Prevotellaceae	Prevotella	Prevotella_sp_oral_taxon_472_str_F0295	0	5.56354e-06	0	0	0	0	1.20455e-05	1.55966e-05	1.31542e-05	0	0	0	0	3.6828e-06	0	0	0	0	0	0	0	1.08966e-05	2.63405e-05	2.5888e-05	0	0	4.11253e-06	0	0	0	0	0	0	0	0	0	1.36558e-05	7.59375e-06	2.1335e-05	0	3.68384e-06	0	0
Bacteria	Bacteroidetes	Bacteroidia	Bacteroidales	Prevotellaceae	Alloprevotella	Prevotella_sp_oral_taxon_473_str_F0040	0.0114616	0.0076705	0.00333618	0.000661265	0.000189991	0.000243047	0.000319528	0.000174648	0.000180027	0.000103472	1.9626e-05	7.0814e-06	3.71397e-05	0.000153617	0.000235841	0.00556924	0.00217441	0.00304232	3.19789e-05	0.000101727	0.000490134	0.0116391	0.00344729	0.00998914	0.00218714	0.000529085	0.000552507	0.000145627	0.000186516	0.00160299	0.00146961	0.00103409	0.00208512	2.04899e-05	0.000207894	0.000447648	0.000559072	0.00054394	0.000539837	0.000309591	0.000273293	0.000828428	0.000171956
Bacteria	Bacteroidetes	Bacteroidia	Bacteroidales	Prevotellaceae	Prevotella	Prevotella_sp_oral_taxon_820	0	0	0	0	0	0	0	0	0	0	0	0	1.90472e-05	0	0	0	0	0	0	0	0	0	0	0	0	0	0	0	1.25019e-05	0	0	0	0	0	0	0	0	0	0	0	0	0	0
Bacteria	Bacteroidetes	Bacteroidia	Bacteroidales	Prevotellaceae	Prevotella	Prevotella_stercorea	0	0	0	0	4.233e-06	0	0	0	0	0	0	0	0	0	0	0	0	0	0	0	0	0	0	0	7.54641e-06	0	0	0	0	0	0	0	0	0	0	0	0	0	0	0	0	0	0
Bacteria	Bacteroidetes	Bacteroidia	Bacteroidales	Prevotellaceae	Prevotella	Prevotella_timonensis	0	0	0	0	0	0	6.13925e-05	2.3897e-05	2.12079e-05	0	0	0	0	0	0	0	0	0	0	0	0	0	0	0	0	0	0	0	0	0	0	0	0	0	0	0	0	0	0	1.19229e-05	1.03279e-05	1.96418e-05	0
Bacteria	Bacteroidetes	Bacteroidia	Bacteroidales	Prevotellaceae	Prevotella	Prevotella_veroralis	0	0	0	0	2.81259e-05	0	0	2.43065e-05	0	0	0	0	7.20519e-06	5.45783e-05	0	0	0	0	4.46108e-06	3.04768e-05	1.8965e-05	9.716e-06	2.88201e-05	2.76017e-05	0	0	1.10892e-05	4.20185e-06	1.73228e-05	5.6846e-05	0	0	0	0	0	0	1.31317e-05	1.91822e-05	6.42939e-05	0	0	0	0
Bacteria	Actinobacteria	Actinobacteria	Propionibacteriales	Propionibacteriaceae	Propionibacterium	Propionibacterium_acidifaciens	0	0	0	0	0	0	0	0	0	0	0	0	0	0	0	0	0	0	0	0	0	0	0	8.21396e-07	0	0	0	0	0	2.471e-06	0	0	0	0	0	0	0	0	0	0	0	0	0
Bacteria	Firmicutes	Clostridia	Clostridiales	Ruminococcaceae	Pseudoflavonifractor	Pseudoflavonifractor_sp_An184	0	0	0	0	0	0	0	0	0	0	0	0	0	0	0	0	0	0	0	0	0	0	0	0	5.52306e-06	0	0	0	0	0	0	0	0	0	0	0	0	0	0	0	0	0	0
Bacteria	Firmicutes	Clostridia	Clostridiales	Ruminococcaceae	Pseudoflavonifractor	Pseudoflavonifractor_sp_An187	0	0	0	0	0	0	0	0	0	0	0	0	0	0	0	0	0	0	0	0	0	0	0	0	1.06165e-05	0	0	0	0	0	0	0	0	0	0	0	0	0	0	0	0	0	0
Bacteria	Firmicutes	Clostridia	Clostridiales	Ruminococcaceae	Pseudoflavonifractor	Pseudoflavonifractor_sp_Marseille_P3106	0	0	0	0	0	0	0	0	0	0	0	0	0	0	0	0	0	0	0	0	0	0	0	0	3.66404e-06	0	0	0	0	0	0	0	0	0	0	0	0	0	0	0	0	0	0
Bacteria	Proteobacteria	Gammaproteobacteria	Pseudomonadales	Pseudomonadaceae	Pseudomonas	Pseudomonas_aeruginosa	0	0	0	0	0	0	0	0	0	0	0	0	0	0	0	0	0	0	0	0	0	0	0	0	4.09462e-06	0	0	0	0	0	0	0	0	0	0	0	0	0	0	0	0	0	0
Bacteria	Proteobacteria	Gammaproteobacteria	Pseudomonadales	Pseudomonadaceae	Pseudomonas	Pseudomonas_alcaligenes	1.6258e-06	0	0	0	0	0	0	0	0	0	0	0	0	0	0	0	0	0	0	0	0	0	0	0	0.00575297	7.69894e-05	7.48189e-05	0	0	0	7.20678e-06	0	0	2.96653e-06	1.70633e-06	1.46283e-06	0	0	0	0	0	0	0
Bacteria	Proteobacteria	Gammaproteobacteria	Pseudomonadales	Pseudomonadaceae	Pseudomonas	Pseudomonas_cremoricolorata	0	0	0	0	0	0	0	0	0	0	0	0	0	0	0	0	0	0	0	0	0	0	0	0	0	0	0	0	0	0	0	0	0	0	1.5504e-06	1.19888e-06	0	0	0	0	0	0	0
Bacteria	Proteobacteria	Gammaproteobacteria	Pseudomonadales	Pseudomonadaceae	Pseudomonas	Pseudomonas_entomophila	0	0	0	0	0	0	0	0	0	0	0	0	0	0	0	0	0	0	0	0	0	0	0	0	0	0	0	0	0	0	0	0	0	3.72574e-06	2.22708e-06	2.63536e-06	0	0	0	0	0	0	0
Bacteria	Proteobacteria	Gammaproteobacteria	Pseudomonadales	Pseudomonadaceae	Pseudomonas	Pseudomonas_guariconensis	0	0	0	0	0	0	0	0	0	0	0	0	0	0	0	0	0	0	0	0	0	0	0	0	0	0	0	0	0	0	0	0	0	3.94396e-06	0	0	0	0	0	0	0	0	0
Bacteria	Proteobacteria	Gammaproteobacteria	Pseudomonadales	Pseudomonadaceae	Pseudomonas	Pseudomonas_monteilii	0	0	0	0	0	0	0	0	0	0	0	0	0	0	0	0	0	0	0	0	0	0	0	0	0	0	0	0	0	0	0	0	0	4.35537e-06	2.44394e-06	1.90432e-06	0	0	0	0	0	0	0
Bacteria	Proteobacteria	Gammaproteobacteria	Pseudomonadales	Pseudomonadaceae	Pseudomonas	Pseudomonas_mosselii	0	0	0	0	0	0	0	0	0	0	0	0	0	0	0	0	0	0	0	0	0	0	0	0	0	0	0	0	0	0	0	0	0	4.04503e-06	4.1124e-06	3.34419e-06	0	0	0	0	0	0	0
Bacteria	Proteobacteria	Gammaproteobacteria	Pseudomonadales	Pseudomonadaceae	Pseudomonas	Pseudomonas_parafulva	0	0	0	0	0	0	0	0	0	0	0	0	0	0	0	0	0	0	0	0	0	0	0	0	0	0	0	0	0	0	0	0	0	2.04391e-06	0	0	0	0	0	0	0	0	0
Bacteria	Proteobacteria	Gammaproteobacteria	Pseudomonadales	Pseudomonadaceae	Pseudomonas	Pseudomonas_plecoglossicida	0	0	0	0	0	0	0	0	0	0	0	0	0	0	0	0	0	0	0	0	0	0	0	0	0	0	0	0	0	0	0	0	0	1.95005e-05	1.99268e-05	1.27102e-05	0	0	0	0	0	0	0
Bacteria	Proteobacteria	Gammaproteobacteria	Pseudomonadales	Pseudomonadaceae	Pseudomonas	Pseudomonas_psychrotolerans	0	0	0	0	0	0	0	0	0	0	0	0	0	0	0	0	0	0	0	0	0	0	0	0	0	0	0	0	0	0	0	0	0	1.2678e-06	5.45722e-07	7.21137e-07	0	0	0	0	0	0	0
Bacteria	Proteobacteria	Gammaproteobacteria	Pseudomonadales	Pseudomonadaceae	Pseudomonas	Pseudomonas_putida	0	0	0	2.01479e-06	0	0	0	0	0	0	0	0	0	0	0	0	0	0	0	0	3.47402e-06	0	0	0	0	0	0	0	0	0	0	0	0	3.84492e-05	3.76679e-05	2.94043e-05	0	0	0	0	0	0	0
Bacteria	Proteobacteria	Gammaproteobacteria	Pseudomonadales	Pseudomonadaceae	Pseudomonas	Pseudomonas_sp_10_1B	0	0	0	0	0	0	0	0	0	0	0	0	0	0	0	0	0	0	0	0	0	0	0	0	0	0	0	0	0	0	0	0	0	1.13341e-06	2.07318e-06	1.38883e-06	0	0	0	0	0	0	0
Bacteria	Proteobacteria	Gammaproteobacteria	Pseudomonadales	Pseudomonadaceae	Pseudomonas	Pseudomonas_sp_1239	0	0	0	0	0	0	0	0	0	0	0	0	0	0	0	0	0	0	0	0	0	0	0	0	0	0	0	0	0	0	0	0	0	0	0	8.22122e-06	0	0	0	0	0	0	0
Bacteria	Proteobacteria	Gammaproteobacteria	Pseudomonadales	Pseudomonadaceae	Pseudomonas	Pseudomonas_sp_57B_090624	0	0	0	0	0	0	0	0	0	0	0	0	0	0	0	0	0	0	0	0	0	0	0	0	0.000101456	8.50211e-07	1.21947e-06	0	0	0	0	0	0	0	0	0	0	0	0	0	0	0	0
Bacteria	Proteobacteria	Gammaproteobacteria	Pseudomonadales	Pseudomonadaceae	Pseudomonas	Pseudomonas_sp_AFG_SD02_1510_Pfu_092	0	0	0	0	0	0	0	0	0	0	0	0	0	0	0	0	0	0	0	0	0	0	0	0	0	0	0	0	0	0	0	0	0	2.07225e-06	1.85868e-06	1.72532e-06	0	0	0	0	0	0	0
Bacteria	Proteobacteria	Gammaproteobacteria	Pseudomonadales	Pseudomonadaceae	Pseudomonas	Pseudomonas_sp_BJP69	0	0	0	0	0	0	0	0	0	0	0	0	0	0	0	0	0	0	3.33177e-06	0	0	0	0	0	0	0	0	0	0	0	0	0	0	0	0	0	0	0	0	0	0	0	0
Bacteria	Proteobacteria	Gammaproteobacteria	Pseudomonadales	Pseudomonadaceae	Pseudomonas	Pseudomonas_sp_CBZ_4	0	0	0	0	0	0	0	0	0	0	0	0	0	0	0	0	0	0	0	0	0	0	0	0	0	0	0	0	0	0	0	0	0	0	9.58994e-07	0	0	0	0	0	0	0	0
Bacteria	Proteobacteria	Gammaproteobacteria	Pseudomonadales	Pseudomonadaceae	Pseudomonas	Pseudomonas_sp_GM84	0	0	0	0	0	0	0	0	0	0	0	0	0	0	0	0	0	0	0	0	0	0	0	0	0	0	0	0	0	0	0	0	0	1.45172e-05	1.28735e-05	1.09119e-05	0	0	0	0	0	0	0
Bacteria	Proteobacteria	Gammaproteobacteria	Pseudomonadales	Pseudomonadaceae	Pseudomonas	Pseudomonas_sp_Kh13	0	0	0	0	0	0	0	0	0	0	0	0	0	0	0	0	0	0	0	0	0	0	0	0	0	0	0	0	0	0	0	0	0	0	1.76946e-06	1.48654e-06	0	0	0	0	0	0	0
Bacteria	Proteobacteria	Gammaproteobacteria	Pseudomonadales	Pseudomonadaceae	Pseudomonas	Pseudomonas_sp_LB_090624	0	0	0	0	0	0	0	0	0	0	0	0	0	0	0	0	0	0	0	0	0	0	0	0	0	0	0	0	0	0	0	0	0	1.36176e-06	2.56027e-06	0	0	0	0	0	0	0	0
Bacteria	Proteobacteria	Gammaproteobacteria	Pseudomonadales	Pseudomonadaceae	Pseudomonas	Pseudomonas_sp_Leaf58	0	0	0	0	0	0	0	0	0	0	0	0	0	0	0	0	0	0	0	0	0	0	0	0	0	0	0	0	0	0	0	0	0	0	8.73498e-07	0	0	0	0	0	0	0	0
Bacteria	Proteobacteria	Gammaproteobacteria	Pseudomonadales	Pseudomonadaceae	Pseudomonas	Pseudomonas_sp_MB_090624	0	0	0	0	0	0	0	0	0	0	0	0	0	0	0	0	0	0	3.41422e-06	0	4.98768e-06	0	0	0	0	0	0	0	0	0	0	0	0	0	0	0	0	0	0	0	0	0	0
Bacteria	Proteobacteria	Gammaproteobacteria	Pseudomonadales	Pseudomonadaceae	Pseudomonas	Pseudomonas_sp_NBRC_111124	0	0	0	0	0	0	0	0	0	0	0	0	0	0	0	0	0	0	0	0	0	0	0	0	0	0	0	0	0	0	0	0	0	1.5149e-06	1.5978e-06	1.87882e-06	0	0	0	0	0	0	0
Bacteria	Proteobacteria	Gammaproteobacteria	Pseudomonadales	Pseudomonadaceae	Pseudomonas	Pseudomonas_sp_NBRC_111130	0	0	0	0	0	0	0	0	0	0	0	0	0	0	0	0	0	0	0	0	0	0	0	0	0	0	0	0	0	0	0	0	0	2.67969e-06	3.67017e-06	2.06285e-06	0	0	0	0	0	0	0
Bacteria	Proteobacteria	Gammaproteobacteria	Pseudomonadales	Pseudomonadaceae	Pseudomonas	Pseudomonas_sp_NBRC_111131	0	0	0	0	0	0	0	0	0	0	0	0	0	0	0	0	0	0	1.42476e-06	0	8.58879e-07	0	0	0	0	0	0	0	0	0	0	0	0	3.80737e-06	2.85484e-06	3.17547e-06	0	0	0	0	0	0	0
Bacteria	Proteobacteria	Gammaproteobacteria	Pseudomonadales	Pseudomonadaceae	Pseudomonas	Pseudomonas_sp_NBRC_111144	0	0	0	0	0	0	0	0	0	0	0	0	0	0	0	0	0	0	1.07575e-05	0	2.19018e-05	0	0	0	0	0	0	0	0	0	0	0	0	0	0	0	0	0	0	0	0	0	0
Bacteria	Proteobacteria	Gammaproteobacteria	Pseudomonadales	Pseudomonadaceae	Pseudomonas	Pseudomonas_sp_RIT623	0	0	0	0	0	0	0	0	0	0	0	0	0	0	0	0	0	0	0	0	0	0	0	0	0	0	0	0	0	0	0	0	0	2.77457e-06	0	0	0	0	0	0	0	0	0
Bacteria	Proteobacteria	Gammaproteobacteria	Pseudomonadales	Pseudomonadaceae	Pseudomonas	Pseudomonas_sp_Snoq117_2	0	0	0	0	0	0	0	0	0	0	0	0	0	0	0	0	0	0	0	0	0	0	0	0	0	0	0	0	0	0	0	0	0	5.56699e-06	0	0	0	0	0	0	0	0	0
Bacteria	Proteobacteria	Gammaproteobacteria	Pseudomonadales	Pseudomonadaceae	Pseudomonas	Pseudomonas_sp_TJI_51	0	0	0	0	0	0	0	0	0	0	0	0	0	0	0	0	0	0	0	0	0	0	0	0	0	0	0	0	0	0	0	0	0	4.16548e-06	6.19992e-06	2.43265e-06	0	0	0	0	0	0	0
Bacteria	Proteobacteria	Gammaproteobacteria	Pseudomonadales	Pseudomonadaceae	Pseudomonas	Pseudomonas_stutzeri	0	0	0	0	0	0	0	0	0	0	0	0	0	0	0	0	0	0	0	0	0	0	0	0	0	0	0	0	0	0	0	0	0	0	3.65836e-06	0	0	0	0	0	0	0	0
Bacteria	Proteobacteria	Gammaproteobacteria	Pseudomonadales	Pseudomonadaceae	Pseudomonas	Pseudomonas_vranovensis	0	0	0	0	0	0	0	0	0	0	0	0	0	0	0	0	0	0	0	0	0	0	0	0	0	0	0	0	0	0	0	0	0	0	9.76081e-07	0	0	0	0	0	0	0	0
Bacteria	Actinobacteria	Actinobacteria	Propionibacteriales	Propionibacteriaceae	Pseudopropionibacterium	Pseudopropionibacterium_propionicum	9.23261e-06	1.42674e-05	1.20099e-05	2.70672e-06	1.12227e-06	1.87163e-06	2.35973e-06	3.52331e-06	3.70852e-06	0	1.09642e-06	1.08263e-06	1.31545e-06	0	0	3.82587e-06	4.17613e-06	0	0	1.01914e-06	0	3.48845e-06	3.69146e-06	7.02234e-06	1.93879e-05	1.23225e-06	1.57651e-06	0	0	0	0	0	2.20005e-06	3.80242e-06	1.11579e-06	2.70544e-06	2.79962e-06	0	0	0	1.51768e-06	0	0
Bacteria	Actinobacteria	Actinobacteria	Propionibacteriales	Propionibacteriaceae	Pseudopropionibacterium	Pseudopropionibacterium_sp_Marseille_P6184	0	0	0	0	0	0	0	0	0	0	0	0	0	0	0	6.51803e-06	1.39947e-05	8.8646e-06	2.27011e-06	0	0	0	0	1.14868e-06	2.37684e-06	0	0	0	0	0	0	0	0	0	0	0	0	0	0	0	0	0	0
Bacteria	Proteobacteria	Betaproteobacteria	Burkholderiales	Burkholderiaceae	Ralstonia	Ralstonia_insidiosa	0	0	0	0	1.16276e-06	0	0	3.68272e-07	0	1.18123e-06	4.07947e-07	0	0	0	0	1.55484e-06	0	0	0	0	0	0	0	0	8.69348e-07	6.49545e-07	0	1.43433e-06	0	0	1.17197e-06	0	0	1.0422e-06	1.60208e-05	5.45992e-06	0	0	0	0	1.28646e-06	0	9.93393e-07
Bacteria	Proteobacteria	Betaproteobacteria	Burkholderiales	Burkholderiaceae	Ralstonia	Ralstonia_mannitolilytica	3.39042e-06	3.80661e-06	2.17274e-06	3.43386e-06	1.15756e-05	2.80878e-06	9.82199e-06	3.8827e-06	1.28424e-06	1.68158e-05	5.71764e-06	3.72187e-06	4.66707e-06	3.50294e-06	1.63326e-06	1.78462e-05	4.132e-06	2.9402e-06	4.38912e-06	7.41226e-06	2.55451e-06	2.28347e-06	2.61829e-06	1.38442e-06	1.36988e-05	1.23102e-05	1.84059e-06	1.78156e-05	2.25354e-06	1.35785e-06	7.76299e-06	3.35972e-06	1.71573e-06	4.19106e-06	8.87627e-06	3.53818e-06	3.36506e-06	6.24359e-06	2.60457e-06	3.528e-06	1.41098e-05	2.45229e-06	1.57187e-05
Bacteria	Proteobacteria	Betaproteobacteria	Burkholderiales	Burkholderiaceae	Ralstonia	Ralstonia_pickettii	9.87648e-06	5.61633e-06	4.26572e-06	1.01118e-05	3.47715e-05	5.74394e-06	1.54845e-05	7.98781e-06	5.54484e-06	3.06867e-05	2.09875e-05	8.49238e-06	1.32351e-05	7.05665e-06	4.22298e-06	6.70898e-05	9.82383e-06	8.88669e-06	9.35328e-06	1.44466e-05	5.7416e-06	4.51582e-06	5.68783e-06	4.12384e-06	5.12938e-05	4.375e-05	6.65609e-06	4.6817e-05	5.81548e-06	6.78467e-06	3.04619e-05	9.82066e-06	5.29914e-06	1.22138e-05	2.94101e-05	1.38671e-05	8.76637e-06	2.61082e-05	7.08675e-06	9.59314e-06	2.50778e-05	4.91986e-06	3.64535e-05
Bacteria	Proteobacteria	Betaproteobacteria	Burkholderiales	Burkholderiaceae	Ralstonia	Ralstonia_solanacearum	0	0	0	0	8.26446e-07	0	0	0	0	7.53396e-07	5.32489e-07	0	0	0	0	1.10403e-06	0	0	0	0	0	0	0	0	8.588e-07	9.62832e-07	0	7.72032e-07	0	0	0	0	0	0	3.41501e-07	0	0	0	0	0	8.23755e-07	0	0
Bacteria	Proteobacteria	Betaproteobacteria	Burkholderiales	Burkholderiaceae	Ralstonia	Ralstonia_sp_A12	0	0	0	0	8.46202e-07	0	0	2.43421e-07	0	7.29121e-07	4.67347e-07	0	0	0	0	1.52041e-06	0	0	0	0	0	0	0	0	8.41136e-07	1.08284e-06	0	1.00609e-06	0	0	0	0	0	0	5.06914e-07	0	0	0	0	0	7.82305e-07	0	0
Bacteria	Proteobacteria	Betaproteobacteria	Burkholderiales	Burkholderiaceae	Ralstonia	Ralstonia_sp_GX3_BWBA	1.1675e-06	0	0	1.01289e-06	3.86303e-06	0	1.52419e-06	7.6653e-07	0	3.05756e-06	1.48187e-06	6.66065e-07	0	8.10018e-07	0	5.11812e-06	0	1.3409e-06	6.2807e-07	6.5329e-06	7.69966e-07	0	5.43141e-07	0	4.65586e-06	4.02852e-06	0	3.47267e-06	7.61537e-07	2.15214e-06	5.49046e-06	1.06494e-06	1.23978e-06	1.04617e-06	1.74989e-06	0	0	1.40865e-06	0	1.45303e-06	2.33778e-06	0	4.61675e-06
Bacteria	Proteobacteria	Betaproteobacteria	Burkholderiales	Burkholderiaceae	Ralstonia	Ralstonia_sp_NFACC01	0	0	0	0	1.84495e-06	0	0	5.58157e-07	0	1.94199e-06	8.64235e-07	0	1.06578e-06	0	0	3.49329e-06	0	0	5.57791e-07	6.1831e-07	0	0	0	0	2.59667e-06	2.32537e-06	0	1.75931e-06	0	0	0	0	0	0	1.28075e-06	0	0	0	0	0	1.35495e-06	0	1.76958e-06
Bacteria	Proteobacteria	Betaproteobacteria	Burkholderiales	Burkholderiaceae	Ralstonia	Ralstonia_sp_SET104	0	0	0	0	1.36803e-06	0	0	0	0	6.92562e-07	5.58904e-07	0	0	0	0	0	0	0	0	0	0	0	0	0	1.06625e-06	1.15713e-06	0	5.76981e-07	0	0	0	0	0	0	2.72239e-07	0	0	0	0	0	0	0	0
Bacteria	Proteobacteria	Betaproteobacteria	Burkholderiales	Burkholderiaceae	Ralstonia	Ralstonia_sp_TCR112	1.74788e-06	2.06017e-06	0	2.49514e-06	7.51571e-06	2.29855e-06	4.63095e-06	1.73224e-06	1.16153e-06	6.87855e-06	3.80332e-06	9.17429e-07	3.12218e-06	1.74208e-06	1.10049e-06	1.25438e-05	2.19223e-06	2.54244e-06	1.99115e-06	2.46488e-06	1.33871e-06	9.79828e-07	6.51912e-07	1.10572e-06	1.01088e-05	7.10754e-06	1.55558e-06	7.67575e-06	1.5221e-06	1.45267e-06	5.40133e-06	1.98659e-06	1.70155e-06	2.41771e-06	3.27345e-06	1.82821e-06	2.15665e-06	5.13844e-06	2.07347e-06	2.82307e-06	6.99059e-06	2.12332e-06	7.41707e-06
Bacteria	Proteobacteria	Betaproteobacteria	Burkholderiales	Burkholderiaceae	Ralstonia	Ralstonia_sp_UNC404CL21Col	1.64688e-05	1.54496e-05	7.92611e-06	1.87183e-05	6.35666e-05	1.258e-05	2.76917e-05	1.45454e-05	7.18504e-06	5.5329e-05	2.8364e-05	9.26924e-06	2.42489e-05	1.06749e-05	8.97054e-06	8.42329e-05	1.65819e-05	1.29774e-05	1.20394e-05	1.69644e-05	9.2767e-06	7.60121e-06	7.53839e-06	6.03816e-06	6.69177e-05	5.84208e-05	1.21854e-05	6.06878e-05	1.03445e-05	7.81711e-06	4.01646e-05	1.3797e-05	1.11926e-05	1.77964e-05	2.87567e-05	1.32191e-05	1.25104e-05	3.26329e-05	1.21608e-05	1.74399e-05	4.51289e-05	9.13804e-06	4.6172e-05
Bacteria	Proteobacteria	Alphaproteobacteria	Rhizobiales	Rhizobiaceae	Rhizobium	Rhizobium_pusense	0	0	0	0	0	0	0	0	0	0	0	0	0	0	0	0	0	0	0	0	0	0	0	0	9.41219e-06	0	0	0	0	0	0	0	0	0	0	0	0	0	0	0	0	0	0
Bacteria	Proteobacteria	Alphaproteobacteria	Rhizobiales	Rhizobiaceae	Rhizobium	Rhizobium_sp_H41	0	0	0	0	0	0	0	0	0	0	0	0	0	0	0	0	0	0	0	0	0	0	0	0	3.27222e-06	2.32746e-06	0	0	0	0	0	0	0	0	0	0	0	0	0	0	0	0	0
Bacteria	Bacteroidetes	Bacteroidia	Bacteroidales	Rikenellaceae	unclassified	Rikenellaceae_bacterium	0	0	0	0	3.56596e-06	0	0	0	0	0	0	0	0	0	0	0	0	0	0	0	0	0	0	0	2.68019e-05	0	0	0	0	0	3.4171e-06	0	0	0	0	0	0	0	0	0	0	0	0
Bacteria	Firmicutes	Clostridia	Clostridiales	Peptostreptococcaceae	Romboutsia	Romboutsia_timonensis	0	0	0	0	0	0	0	0	0	0	0	0	0	0	0	0	0	0	0	0	0	0	0	0	9.26124e-05	0	0	0	0	0	0	0	0	0	0	0	0	0	0	0	0	0	0
Bacteria	Firmicutes	Clostridia	Clostridiales	Lachnospiraceae	Roseburia	Roseburia_intestinalis	0	0	0	0	0	0	0	0	0	0	0	0	0	0	0	0	0	0	0	0	0	0	0	0	3.72454e-06	0	0	0	0	0	0	0	0	0	0	0	0	0	0	0	0	0	0
Bacteria	Firmicutes	Clostridia	Clostridiales	Lachnospiraceae	Roseburia	Roseburia_sp_1XD42_69	0	0	0	0	1.1003e-05	0	0	0	0	0	0	0	0	0	0	0	0	0	0	0	0	0	0	0	4.96276e-05	0	0	0	0	0	1.85411e-05	0	0	0	0	0	0	0	0	0	0	0	0
Bacteria	Actinobacteria	Actinobacteria	Micrococcales	Micrococcaceae	Rothia	Rothia_aeria	0.000205054	0.000404918	0.000609521	0.000384988	0.000534453	0.00109914	8.97022e-05	0.000140717	9.00207e-05	0.0019922	0.00275245	0.00159835	0.000168516	0.000485882	0.00084153	0.000818994	0.00141488	6.22089e-05	2.49226e-05	8.61343e-05	0.000368226	0.000958386	0.000152548	0.000691379	0.000348242	0.000694245	0.000198163	0.000902717	0.00100497	0.00179755	0.000568542	0.000212617	0.000364117	0.0100087	0.0778161	0.0766145	0.000205338	0.000159792	0.000279772	0.00115697	0.00154097	0.00183764	0.00109094
Bacteria	Actinobacteria	Actinobacteria	Micrococcales	Micrococcaceae	Rothia	Rothia_dentocariosa	0.000251895	0.000173028	0.000418289	0.0047896	0.00353932	0.00284552	3.65811e-05	4.63395e-05	3.30124e-05	0.00117032	0.00538325	0.00822013	0.000177718	0.000218797	0.000287888	0.000496257	0.00111965	0.000154973	0.00087854	0.00328812	0.00192993	0.0046064	0.00105346	0.00280721	0.00024601	0.000514303	0.000139353	0.00500052	0.0049132	0.0198436	0.000835524	0.0019156	0.000397465	0.0961169	0.0113186	0.00724943	0.000225327	6.38246e-05	0.000212693	0.00671703	0.0076821	0.00895932	0.014688
Bacteria	Actinobacteria	Actinobacteria	Micrococcales	Micrococcaceae	Rothia	Rothia_mucilaginosa	0.00375103	0.00619142	0.00227938	0.00630437	0.0133991	0.0098455	0.000397557	0.000600156	0.000138289	0.00788565	0.0055254	0.00648599	0.00358861	0.00571418	0.00549132	0.00149247	0.00470271	0.00549373	0.0064572	0.00152897	0.00147755	0.0017261	0.00106936	0.00117822	0.00201459	0.000696705	0.00102381	0.00145168	0.0115004	0.00305865	0.000472455	0.0048458	0.000230863	0.0115624	0.00162021	0.00122593	0.0131619	0.00147551	0.00201644	0.00601219	0.0366315	0.00411221	0.0434887
Bacteria	Actinobacteria	Actinobacteria	Micrococcales	Micrococcaceae	Rothia	Rothia_sp_1C11	0	0	0	0	0.000186486	0	0	0	0	7.21642e-05	0.000634264	0.000703159	0	0	0	8.73712e-05	0.000139723	4.62383e-05	0.00237309	0.0100992	0.00465453	0.000312985	7.45254e-05	0.000160858	0	0	0	0.000431615	0.000353298	0.000938316	5.34846e-05	8.22725e-05	0	0.00451446	0.000865803	0.000954068	0	0	0	0	0	0	0.00123934
Bacteria	Actinobacteria	Actinobacteria	Micrococcales	Micrococcaceae	Rothia	Rothia_sp_HMSC036D11	0	0	0	0.000616681	0.000387489	0.000326687	0	0	0	2.93144e-05	0.000250441	0.000314904	0	0	0	5.27306e-05	7.95528e-05	0	2.03048e-05	0.000100098	6.97167e-05	0.000133852	2.28349e-05	0.000103855	0	0	0	0.000141384	0.000134252	0.000639794	0	0	0	0.00572727	0.000495408	0.000397788	0	0	0	0.000471532	0.000536039	0.00060923	0.00106074
Bacteria	Actinobacteria	Actinobacteria	Micrococcales	Micrococcaceae	Rothia	Rothia_sp_HMSC058E10	0	0	0	0	0	0	0	0	0	2.93689e-05	0.000188681	0.000289926	0	0	0	0	0	0	0	0	0	0	0	0	0	0	0	0	0	0	0	0	0	0.00210611	0	0	0	0	0	0	0	0	0.000754188
Bacteria	Actinobacteria	Actinobacteria	Micrococcales	Micrococcaceae	Rothia	Rothia_sp_HMSC061C12	0	0	0	0	0	0	0	0	0	0.000204892	0	0	0	0	0	0.000226416	0.000421961	0.00157852	0	0	0	0	0	0	0	0	0	3.00347e-05	0.000231678	0	0	0	0	0	1.77029e-05	0	0	0	0	0	0	0	0
Bacteria	Actinobacteria	Actinobacteria	Micrococcales	Micrococcaceae	Rothia	Rothia_sp_HMSC061D12	0.000103184	0.000197396	6.94594e-05	0.000227522	0.000446421	0.000339685	0	1.58041e-05	0	7.84131e-05	6.0813e-05	5.83932e-05	0	2.87759e-05	3.66558e-05	9.04523e-05	0.000201771	0.000665925	0.000689405	9.04254e-05	0.000104083	4.17825e-05	2.50287e-05	2.96489e-05	3.60785e-05	1.05279e-05	2.07195e-05	1.74036e-05	0.000207597	0.000100617	0	4.24911e-05	0	0	2.53735e-05	2.10669e-05	0.000260531	2.58743e-05	4.21791e-05	0.000183257	0.000711656	9.31396e-05	0.0029448
Bacteria	Actinobacteria	Actinobacteria	Micrococcales	Micrococcaceae	Rothia	Rothia_sp_HMSC061E04	0	0	0	0.000100416	0.000178634	0.000159717	0	0	0	8.51305e-05	3.4907e-05	6.83136e-05	0	0	0	0.00219	0.00358553	0.0195503	0	0	0	0	0	0	0	0	0	3.01354e-05	0.000301352	0	0	0	0	0	0	0	0	0	0	0	0	0	0
Bacteria	Actinobacteria	Actinobacteria	Micrococcales	Micrococcaceae	Rothia	Rothia_sp_HMSC062F03	0	0	0	0	0	0	0	0	0	0	0	7.07244e-05	0	0	0	0	0	0	0	0	0	0	0	0	0	0	0	0	0.000137678	0	0	0	0	0	0	0	0	0	0	0	0	0	0
Bacteria	Actinobacteria	Actinobacteria	Micrococcales	Micrococcaceae	Rothia	Rothia_sp_HMSC064D08	0	0	0	0.000803076	0.000520492	0.000470249	0	0	0	3.63717e-05	0.000272204	0.000305184	0	0	0	0	7.06637e-05	0	2.64814e-05	7.42856e-05	5.22936e-05	0.000180257	4.30253e-05	0.000111414	2.67721e-05	2.59744e-05	0	0.000202122	0.000195828	0.000750366	3.47656e-05	8.75103e-05	0	0.00399834	0.000445002	0.000256672	0	0	0	0.000438788	0.000480757	0.000495739	0.00108185
Bacteria	Actinobacteria	Actinobacteria	Micrococcales	Micrococcaceae	Rothia	Rothia_sp_HMSC064F07	0.000237524	0.000476151	0.000177169	0	0	0	0	0	0	0	0	0	0	0	0	0	0	0	0	0	0	3.28985e-05	2.77757e-05	2.20093e-05	0	0	0	0	0.000182365	5.24538e-05	0	0	0	0	0	0	0.000288906	0	0	0	0.000922072	0	0
Bacteria	Actinobacteria	Actinobacteria	Micrococcales	Micrococcaceae	Rothia	Rothia_sp_HMSC065C03	0	0	0	0.000120469	0.000295842	0.000231632	0	3.6984e-05	0	0.000118162	0.000102922	0.00011281	6.5731e-05	8.83879e-05	0.000107303	0	0	0	0.000483778	0.000130827	0.0001	6.57214e-05	2.78012e-05	3.94817e-05	3.74701e-05	1.59408e-05	0	3.0274e-05	0.000168802	4.88004e-05	3.00302e-05	0.000470254	0	0.000328791	8.44669e-05	2.53057e-05	0.000347986	4.82144e-05	5.32559e-05	0	0.000217108	0	0.00316777
Bacteria	Actinobacteria	Actinobacteria	Micrococcales	Micrococcaceae	Rothia	Rothia_sp_HMSC065C12	0	0	0	0	0.000913715	0.000318934	0	0	0	0.000187329	0.000134596	0.000136362	0	0	0	0.00010335	0.000290506	4.46102e-05	0	0	0	0	0	0	4.81886e-05	0	0	0	0	0	0	0	0	3.42845e-05	4.83357e-05	0	0	0	0	0	0	0	0.00219513
Bacteria	Actinobacteria	Actinobacteria	Micrococcales	Micrococcaceae	Rothia	Rothia_sp_HMSC065D02	0	0	0	0	0.000114968	0	0	0	0	0	6.47658e-05	0.000450198	0	0	0	0	5.77872e-05	0	0	0.000600642	0.00023844	0.000275447	6.59721e-05	0.000191334	0	0	0	0.00018673	0.000201674	0	0	0	0	0.0113147	0.00288521	0.00334252	0	0	0	0	0.000997142	0	0.000375079
Bacteria	Actinobacteria	Actinobacteria	Micrococcales	Micrococcaceae	Rothia	Rothia_sp_HMSC065G12	0	0	0	0.00044348	0.000392525	0	0	0	0	0	0	0	0	0	0	0	0	0	0	0	0	0.000401839	9.03931e-05	0.00024497	6.00936e-05	0	0	0.000319291	0.000287502	0.00129788	0	0	0	0.00104355	0.000829119	0.000332589	0	0	0	0.000750129	0.000644985	0.000975034	0
Bacteria	Actinobacteria	Actinobacteria	Micrococcales	Micrococcaceae	Rothia	Rothia_sp_HMSC066G07	0	0	0	0	0	0	0	0	1.95433e-05	0	0	0	0	0	0	0	0.000197515	0	0.000443578	0.00014042	8.90928e-05	0	0	0	0	0	0	0	0	0	0	0	0	0	0	0	0	0	0	0	0	0	0.00333623
Bacteria	Actinobacteria	Actinobacteria	Micrococcales	Micrococcaceae	Rothia	Rothia_sp_HMSC067H10	0	0	0	0.000858302	0.000664423	0.000477853	0	0	0	9.03355e-05	0.00020789	0.000886592	0	0	0	0	3.41105e-05	0	0	0	0.000163212	0.000541262	0.000114787	0.000384846	3.14996e-05	5.9827e-05	1.82096e-05	0.000309934	0.000290568	0.00153736	7.01575e-05	9.93395e-05	2.94211e-05	0.00742319	0.000982355	0.00043457	0	0	0	0.000791711	0.000871997	0.000916501	0.000828904
Bacteria	Actinobacteria	Actinobacteria	Micrococcales	Micrococcaceae	Rothia	Rothia_sp_HMSC068E02	0	0	0	0	0	0	0	0	0	0	0	0	0	0.000126454	0	0	0	0	0	0	0	0	0	0	0	0	0	0	0	0	0	0	0	0	0	0	0	0	0	0	0	0	0
Bacteria	Actinobacteria	Actinobacteria	Micrococcales	Micrococcaceae	Rothia	Rothia_sp_HMSC068F09	0	6.38435e-05	0	0	0	0	0	0	0	5.41945e-05	3.56455e-05	6.66412e-05	0	0	0	0	6.08055e-05	8.42933e-06	0	1.12368e-05	0	0	0	0	0	0	0	2.51356e-05	9.58109e-05	4.72129e-05	0	0	0	0	0	0	0	0	0	0	0	0	0
Bacteria	Actinobacteria	Actinobacteria	Micrococcales	Micrococcaceae	Rothia	Rothia_sp_HMSC069C01	0	0	0	0.000166989	0.000122088	0	0	0	0	8.97068e-05	0.000286328	0.000395449	0	0	0	0	4.32386e-05	0	0	0	0	9.59886e-05	3.76099e-05	9.26354e-05	0	2.6642e-05	0	0.000224646	0.000220926	0.000701108	7.044e-05	0	0	0.00875106	0.000519516	0.000340786	0	0	0	0.000484577	0.000564899	0.000652727	0.00128297
Bacteria	Actinobacteria	Actinobacteria	Micrococcales	Micrococcaceae	Rothia	Rothia_sp_HMSC069C03	0	0.000265695	9.21863e-05	0.000171603	0.000368466	0.00026023	0	1.37988e-05	0	0	5.05616e-05	7.65433e-05	0.000139498	0.000219957	0.000144216	0.00275055	0.00380055	0.0214651	9.83543e-05	3.43132e-05	2.85742e-05	5.42611e-05	3.20156e-05	4.02603e-05	4.73349e-05	3.27455e-05	3.22015e-05	5.69904e-05	0.000628831	0.000153432	0	0.000157862	0	0.000254739	1.22226e-05	2.44449e-05	0	4.17182e-05	4.45285e-05	0.000188436	0.000982689	0.000122353	0
Bacteria	Actinobacteria	Actinobacteria	Micrococcales	Micrococcaceae	Rothia	Rothia_sp_HMSC069C04	0	0	0	0	0	0	0	0	0	0	0	0	0	0	0	0	0	0.0012355	0	0	0	0	0	0	0	0	0	0	0	0	0	0	0	0	0	0	0	0	0	0	0	0	0
Bacteria	Actinobacteria	Actinobacteria	Micrococcales	Micrococcaceae	Rothia	Rothia_sp_HMSC069C10	0	0	0	0	0	0	0	0	0	0	0.000217385	0	0	0	0	0	0	0	0.000592946	0	0.000135046	0.000118319	0	6.65964e-05	0	0	0	8.33617e-05	0.000766981	8.57267e-05	8.2939e-05	0.00198758	4.58824e-05	0	0	0	0	0	0	0	0	0	0.00406996
Bacteria	Actinobacteria	Actinobacteria	Micrococcales	Micrococcaceae	Rothia	Rothia_sp_HMSC071B01	0	0	0	0	0	0	0	0	0	0	0	0	0	0	0	0	5.64328e-05	0	0.000145017	0	0	0	0	0	0	0	0	0	0	0	0	0	0	0	0	0	0.00039414	0	0	0	0	0	0
Bacteria	Actinobacteria	Actinobacteria	Micrococcales	Micrococcaceae	Rothia	Rothia_sp_HMSC071C12	0	0	0	0	0	0	0	0	0	0	8.92659e-05	0.00025641	0	0	0	0.00015894	0.00058488	0.001259	0.000224058	0	0	0	0	0	6.263e-05	3.81039e-05	6.24349e-05	0	0	0	0	0.000450613	0	0.000813351	0	3.74437e-05	0	0	0	0	0.00128893	0.000133954	0
Bacteria	Actinobacteria	Actinobacteria	Micrococcales	Micrococcaceae	Rothia	Rothia_sp_HMSC071F11	0	0	0	0.000748814	0.000473256	0.000431972	0	0	0	0	0	0	0	0	0	0	5.53794e-05	0	0	0	0.0001463	0.000143876	5.44532e-05	0.000150334	0	0	0	0.00011541	7.06837e-05	0.000216984	0	0	0	0.0033289	0.000570421	0.000280483	0	0	0	0	0	0	0.00143334
Bacteria	Actinobacteria	Actinobacteria	Micrococcales	Micrococcaceae	Rothia	Rothia_sp_HMSC072B03	0	0.000159601	5.72547e-05	0	0	0	0	0	0	0	0	1.8047e-05	0	7.76357e-05	7.17557e-05	0	0	0	0	0	0	0	0	0	0	0	0	0	0	0	0	0	0	0	0	0	0	0	0	0	0	0	0
Bacteria	Actinobacteria	Actinobacteria	Micrococcales	Micrococcaceae	Rothia	Rothia_sp_HMSC072B04	0	0	0	0	0	0	0	0	0	0	0	8.42402e-05	0	0	0	0	0.000192448	2.58887e-05	0	0	0	0.000108459	4.42469e-05	5.77468e-05	0	0	0	0	0.00044531	0.000132891	0	0.000475105	0	0.000232294	2.58639e-05	0	0	0	0	0	0	0	0
Bacteria	Actinobacteria	Actinobacteria	Micrococcales	Micrococcaceae	Rothia	Rothia_sp_HMSC072E10	0	0.000209112	0	0	0	0	0	0	0	0	0	0.000104854	0	0	0	0	0	0	0	0	0	0	0	0	0	0	0	0	0.000118831	0	0	0	0	0	0	0	0.000227729	0	0	0	0	0	0
Bacteria	Actinobacteria	Actinobacteria	Micrococcales	Micrococcaceae	Rothia	Rothia_sp_HMSC073B08	0	0	0	0	0	0	0	0	0	0	0	0	0	0	0	0	0.000321408	7.68571e-05	0.000865595	0	0.000181606	0	0	0	0	0	0	0	0	0	0	0	0	0.000264748	4.02537e-05	0	0	0	0	0	0	0	0
Bacteria	Actinobacteria	Actinobacteria	Micrococcales	Micrococcaceae	Rothia	Rothia_sp_HMSC075F09	0	0	0	0	0	0	0	0	0	0	0	0	0	0	0	0	0.000580452	0.0012854	0	8.289e-05	0	0	0	0	0	0	0	4.47374e-05	0.000347327	0	0	0	0	0	0	0	0.000312647	0	7.73986e-05	0	0	0	0
Bacteria	Actinobacteria	Actinobacteria	Micrococcales	Micrococcaceae	Rothia	Rothia_sp_HMSC076D04	0	0.000220969	0	0	0.000640468	0.000456865	0	0	0	0.000318987	0.000203892	0.00020015	0	0	0	0	9.6312e-05	0	0.000141098	0	0	0	0	0	0	0	0	0	0	0	0	0	0	0	0	0	0	0	0.000103198	0.000297651	0.00265803	0	0.00106292
Bacteria	Actinobacteria	Actinobacteria	Micrococcales	Micrococcaceae	Rothia	Rothia_sp_HMSC08A08	0	0	0	0	0	0	0	0	0	0	0.000184479	0.000192813	0	0	0	0	6.73368e-05	0	0	0	0	0.000221397	7.98694e-05	0.000152013	0	0	0	0.00017473	0.000117738	0.000465893	6.13775e-05	0	4.69748e-05	0.00222668	0.000216106	0.000157839	0	0	0	0.000654407	0.000721627	0.000773017	0.00128281
Bacteria	Actinobacteria	Actinobacteria	Micrococcales	Micrococcaceae	Rothia	Rothia_sp_HSID18067	3.36015e-05	6.04944e-05	0.000114857	2.86649e-05	4.52988e-05	0.000142774	3.42821e-05	3.98851e-05	4.33555e-05	0.00032852	0.000432156	0.000291933	2.57564e-05	4.94997e-05	6.95149e-05	0.000125262	0.000136555	1.40936e-05	2.61754e-05	8.77594e-05	9.76757e-05	0.000175979	3.09728e-05	0.000101057	3.82646e-05	8.36342e-05	2.3026e-05	0.000133339	0.000159946	0.000493863	0.000105876	3.10738e-05	8.24964e-05	0.000920639	0.00303704	0.00323566	0.00259508	0.00238716	0.00124109	0.000114818	0.000150009	0.00019755	0.000134903
Bacteria	Actinobacteria	Actinobacteria	Micrococcales	Micrococcaceae	Rothia	Rothia_sp_HSID18069	0	0	0	0.000375842	0.00071989	0.000632072	0	3.67111e-05	0	0.0004681	0.000604681	0.000331626	0	5.7695e-05	0	0.000168277	0.000273991	0	0	6.68122e-05	0.000141158	0.000115545	0	7.42245e-05	0.000115684	0.000236303	5.6618e-05	0.000198535	0.000182357	0.000311234	0.000118997	6.84793e-05	9.61866e-05	0.00338878	0.00221454	0.0023912	9.20889e-05	4.90607e-05	8.16108e-05	0	0.000194049	0	7.62168e-05
Bacteria	Actinobacteria	Actinobacteria	Micrococcales	Micrococcaceae	Rothia	Rothia_sp_Olga	0.00022459	0.000389225	0.000548348	2.52432e-05	3.54349e-05	0.000242784	3.15709e-05	5.41136e-05	2.05479e-05	0.000438678	0.000608167	0.000442367	7.9762e-05	0.000181087	0.000420915	0.000254773	0.000494417	2.84729e-05	1.51828e-05	5.47235e-05	0.000310368	0.000456276	7.12591e-05	0.000346644	0.000139149	0.000264508	6.7337e-05	0.000311595	0.000406627	0.000742192	0.000290836	0.000169357	0.000180374	0.00206126	0.00501311	0.00446967	8.75967e-05	7.18957e-05	0.000109491	0.000731152	0.000916234	0.00113392	0.000380411
Bacteria	Firmicutes	Clostridia	Clostridiales	Ruminococcaceae	Ruminococcus	Ruminococcus_sp_1xD21_23	0	0	0	0	4.05532e-06	0	0	0	0	0	0	0	0	0	0	0	0	0	0	0	0	0	0	0	3.20084e-05	0	0	0	0	0	4.53764e-06	0	0	1.70403e-06	0	0	0	0	0	0	0	0	0
Bacteria	Proteobacteria	Gammaproteobacteria	Enterobacterales	Enterobacteriaceae	Salmonella	Salmonella_enterica	0	0	0	0	0	0	0	0	0	0	0	1.32452e-06	3.89533e-06	5.57903e-06	7.15729e-06	0	0	0	9.83561e-06	6.8447e-06	3.99125e-06	0	0	0	0	0	0	0	0	0	0	0	0	0	0	0	0	0	0	0	0	0	1.66607e-05
Bacteria	Actinobacteria	Actinobacteria	Micrococcales	Sanguibacteraceae	Sanguibacter	Sanguibacter_keddieii	0.000180409	0.000330667	0.000364051	7.57392e-05	5.27458e-05	5.35591e-05	7.50316e-05	6.86548e-05	0.000113152	2.56895e-05	9.81107e-06	7.53469e-05	5.08924e-05	8.59742e-05	0.000101216	2.7306e-05	5.08902e-05	3.49903e-05	4.14952e-05	8.00167e-05	9.42701e-05	4.6878e-05	7.32651e-05	0.000112265	0.000153182	8.68574e-05	0.000166961	4.5047e-05	7.25168e-05	7.17108e-05	1.63119e-05	4.03664e-05	1.59359e-05	9.78277e-05	1.45737e-05	1.58093e-05	2.11761e-05	2.49916e-05	3.64094e-05	0.000201378	9.22078e-05	0.000108745	0.000225978
Bacteria	Actinobacteria	Actinobacteria	Actinomycetales	Actinomycetaceae	Schaalia	Schaalia_cardiffensis	0	0	0	0	0	0	0	0	0	0	0	0	0	0	0	0	0	0	0	0	0	0	1.84656e-06	1.68437e-06	0	0	0	0	0	0	0	0	0	0	0	0	0	0	0	0	0	0	0
Bacteria	Actinobacteria	Actinobacteria	Actinomycetales	Actinomycetaceae	Schaalia	Schaalia_georgiae	0	1.28402e-05	0	0	0	0	0	7.92479e-07	2.12222e-06	0	0	2.07539e-06	0	0	0	0	0	0	0	2.12389e-06	0	0	0	0	3.42101e-06	0	0	0	0	0	0	3.92729e-06	0	0	0	0	0	0	0	7.11845e-06	6.80958e-06	0	0
Bacteria	Actinobacteria	Actinobacteria	Actinomycetales	Actinomycetaceae	Schaalia	Schaalia_meyeri	0	0	0	1.11286e-05	1.13612e-05	0	0	0	0	0	0	3.02877e-06	3.28306e-06	5.89256e-06	2.83283e-06	0	0	0	0	0	0	0	0	0	8.91188e-06	0	0	0	0	0	0	0	0	0	0	0	0	0	0	0	0	0	0
Bacteria	Actinobacteria	Actinobacteria	Actinomycetales	Actinomycetaceae	Schaalia	Schaalia_odontolytica	0.00063382	0.00120012	0.00159992	0.00230342	0.00143247	0.00329489	0.00128364	0.00087338	0.00190584	0.00243072	0.000480773	0.00277662	0.000485347	0.000654789	0.00110461	0.00114831	0.00209091	0.00234641	0.000558194	0.00501793	0.00803533	0.000314575	0.000303965	0.000517596	0.00384318	0.00147646	0.00214021	0.000363392	0.000395671	0.000614087	0.00241732	0.00157786	0.00163221	0.00179141	0.000624097	0.00112691	0.000405975	0.000554733	0.000831116	0.0011172	0.000812183	0.00068492	0.00191438
Bacteria	Firmicutes	Negativicutes	Selenomonadales	Selenomonadaceae	Selenomonas	Selenomonas_artemidis	5.77733e-06	4.3352e-06	0	0	0	0	4.27846e-06	1.16892e-06	0	0	0	0	0	0	0	0	4.0524e-06	0	2.19948e-06	1.91123e-05	1.56661e-05	0	0	1.593e-06	0	0	0	0	0	0	0	0	0	0	1.65256e-06	2.67071e-06	3.29337e-06	0	0	0	0	0	7.96632e-06
Bacteria	Firmicutes	Negativicutes	Selenomonadales	Selenomonadaceae	Selenomonas	Selenomonas_felix	0	0	0	0	0	0	0	0	0	0	0	0	0	0	0	0	0	0	0	0	0	0	0	0	0	0	0	0	7.95747e-06	0	0	0	0	0	0	0	0	0	0	0	0	0	3.39992e-06
Bacteria	Firmicutes	Negativicutes	Selenomonadales	Selenomonadaceae	Selenomonas	Selenomonas_infelix	0	6.15153e-06	6.98814e-06	0	0	0	2.5539e-06	1.18443e-06	1.41305e-06	0	0	0	0	0	0	0	0	0	0	4.22648e-06	0	0	0	0	0	0	2.50754e-06	0	0	5.13413e-06	0	0	0	0	0	0	0	0	2.45341e-06	0	0	0	0
Bacteria	Firmicutes	Negativicutes	Selenomonadales	Selenomonadaceae	Selenomonas	Selenomonas_massiliensis	0	1.89084e-06	0	0	0	0	0	4.36789e-07	0	0	0	0	0	0	0	0	0	0	0	0	0	0	0	1.55255e-06	0	0	0	0	0	1.37658e-06	0	0	0	0	0	0	0	0	0	0	0	0	0
Bacteria	Firmicutes	Negativicutes	Selenomonadales	Selenomonadaceae	Selenomonas	Selenomonas_noxia	4.04658e-05	6.47042e-05	1.91357e-05	3.4929e-05	4.31928e-06	3.89923e-06	1.79611e-05	2.47001e-06	7.68781e-06	1.51521e-06	0	1.17696e-06	9.70863e-06	3.03404e-06	1.94674e-05	3.60055e-06	3.7344e-06	5.59533e-06	1.24014e-06	3.75119e-06	3.05074e-06	6.39186e-06	2.4326e-06	6.09206e-06	8.01848e-06	4.72816e-06	1.11195e-05	3.49249e-06	3.66188e-06	1.00276e-05	3.0242e-06	2.05082e-06	1.90588e-06	0	1.27176e-06	0	8.07502e-06	4.28811e-06	1.63095e-05	3.82551e-06	2.03725e-06	2.19047e-06	0
Bacteria	Firmicutes	Negativicutes	Selenomonadales	Selenomonadaceae	Selenomonas	Selenomonas_sp_FOBRC6	0	4.10139e-06	2.08387e-06	0	8.22256e-07	0	3.38357e-06	1.6658e-06	2.41665e-06	0	0	0	2.18437e-06	0	7.18337e-06	0	0	0	0	0	0	0	0	1.92115e-06	0	0	0	0	0	0	0	0	0	0	0	0	0	0	0	0	0	0	0
Bacteria	Firmicutes	Negativicutes	Selenomonadales	Selenomonadaceae	Selenomonas	Selenomonas_sp_oral_taxon_126	1.76275e-06	5.46616e-06	4.22421e-06	0	0	0	0	4.58641e-07	0	0	0	0	0	0	0	0	0	0	0	7.96807e-07	0	0	0	0	0	0	1.12228e-06	0	0	0	0	0	0	0	0	0	0	0	4.71568e-06	0	0	0	0
Bacteria	Firmicutes	Negativicutes	Selenomonadales	Selenomonadaceae	Selenomonas	Selenomonas_sp_oral_taxon_137_str_F0430	0	0	0	0	0	0	0	0	0	0	0	0	0	0	0	0	0	0	0	5.59178e-06	0	0	0	0	0	0	0	0	0	0	0	0	0	0	0	0	0	0	0	0	0	0	0
Bacteria	Firmicutes	Negativicutes	Selenomonadales	Selenomonadaceae	Selenomonas	Selenomonas_sp_oral_taxon_138_str_F0429	0	5.68419e-06	3.13962e-06	0	0	0	0	8.68385e-07	0	9.33414e-07	0	1.57203e-06	0	0	0	0	0	0	8.78311e-07	4.03927e-06	1.35913e-05	0	0	0	0	0	0	1.09958e-06	0	0	0	0	0	0	0	0	0	0	0	0	0	0	0
Bacteria	Firmicutes	Negativicutes	Selenomonadales	Selenomonadaceae	Selenomonas	Selenomonas_sp_oral_taxon_149_str_67H29BP	0	0	0	0	0	0	0	0	0	0	0	1.15637e-06	0	0	0	0	0	0	0	0	0	0	0	0	0	0	0	0	0	0	0	0	0	0	0	0	0	0	0	0	0	0	0
Bacteria	Firmicutes	Negativicutes	Selenomonadales	Selenomonadaceae	Selenomonas	Selenomonas_sp_oral_taxon_478	0	0	0	0	0	0	0	0	0	0	0	0	0	0	0	0	0	0	9.75871e-07	0	0	0	0	0	0	3.02714e-06	3.53862e-06	1.93658e-06	8.52214e-06	0	0	0	0	0	0	0	0	0	0	0	0	0	0
Bacteria	Firmicutes	Negativicutes	Selenomonadales	Selenomonadaceae	Selenomonas	Selenomonas_sp_oral_taxon_892_str_F0426	8.07809e-06	5.70123e-05	3.98721e-05	0	0	0	6.85414e-06	2.56408e-06	2.32744e-06	0	0	0	0	0	0	0	2.23513e-06	0	0	0	0	0	0	0	0	0	0	0	0	0	0	0	0	0	0	0	0	0	0	0	0	0	0
Bacteria	Firmicutes	Negativicutes	Selenomonadales	Selenomonadaceae	Selenomonas	Selenomonas_sp_oral_taxon_920	1.76823e-06	2.57166e-06	2.43328e-06	0	0	0	0	6.05583e-07	0	0	0	0	0	0	0	0	0	0	0	0	0	0	0	0	0	0	0	0	0	0	0	0	0	0	0	0	0	0	0	0	0	0	0
Bacteria	Firmicutes	Negativicutes	Selenomonadales	Selenomonadaceae	Selenomonas	Selenomonas_sputigena	0	0	2.76332e-06	0	0	0	0	3.37553e-07	0	0	0	0	0	0	0	0	0	0	0	0	0	0	0	0	0	0	0	0	1.89307e-06	0	0	0	0	0	0	0	0	0	0	0	0	0	0
Bacteria	Proteobacteria	Betaproteobacteria	Neisseriales	Neisseriaceae	Simonsiella	Simonsiella_muelleri	0	0	0	0	0	0	0	0	0	0	0	0	0	0	0	1.23948e-05	0	0	0	0	0	0	0	0	0	0	0	0	0	0	0	0	0	0	0	0	7.18742e-06	0	0	0	0	0	0
Bacteria	Proteobacteria	Alphaproteobacteria	Rhodospirillales	Rhodospirillaceae	Skermanella	Skermanella_aerolata	0	0	0	0	0	0	0	1.28329e-07	0	0	0	0	0	0	0	0	0	0	0	0	0	0	0	0	0	0	0	0	0	0	0	0	0	0	1.05228e-05	0	0	0	0	0	0	0	0
Bacteria	Actinobacteria	Coriobacteriia	Eggerthellales	Eggerthellaceae	Slackia	Slackia_exigua	0	0	0	0	0	0	0	0	0	0	0	0	0	0	0	0	0	0	0	2.96734e-06	0	0	0	0	0	0	0	0	0	0	0	0	0	0	0	0	0	0	0	0	0	0	0
Bacteria	Actinobacteria	Coriobacteriia	Eggerthellales	Eggerthellaceae	Slackia	Slackia_sp_CM382	0	0	0	0	0	0	0	0	0	0	0	0	0	0	0	0	0	0	0	2.45664e-06	0	0	0	0	0	0	0	0	0	0	0	0	0	0	0	0	0	0	0	0	0	0	0
Bacteria	Firmicutes	Erysipelotrichia	Erysipelotrichales	Erysipelotrichaceae	Solobacterium	Solobacterium_moorei	0.00018914	0.000566127	0.000307093	1.34122e-05	1.18063e-05	1.09804e-05	7.77437e-05	9.56902e-05	6.04601e-05	0	0	0	9.03654e-06	4.39043e-05	1.88788e-05	0	3.36905e-05	0	0	6.50186e-05	9.39908e-06	2.08938e-05	5.5655e-05	5.98015e-05	1.44361e-05	0	3.13878e-05	9.53589e-06	2.4468e-05	2.01244e-05	0	3.05334e-05	0	0	0	0	7.87871e-05	5.06511e-05	8.36043e-05	3.82278e-05	1.04212e-05	2.93918e-05	0
Bacteria	Proteobacteria	Alphaproteobacteria	Sphingomonadales	Sphingomonadaceae	Sphingobium	Sphingobium_yanoikuyae	0	0	0	0	0	0	0	0	0	0	0	0	0	0	0	0	0	0	0	0	8.66415e-07	0	0	0	0	0	0	0	0	0	0	0	0	0	0	0	0	0	0	0	0	0	0
Bacteria	Proteobacteria	Alphaproteobacteria	Sphingomonadales	Sphingomonadaceae	Sphingomonas	Sphingomonas_paucimobilis	0	0	0	0	0	0	0	1.4415e-06	0	6.23842e-06	3.36981e-06	0	0	0	0	1.17863e-05	0	0	0	0	0	0	0	0	0	6.26104e-06	0	6.34782e-06	0	0	0	0	0	0	2.98049e-06	0	0	3.13736e-06	0	0	0	0	6.15272e-06
Bacteria	Proteobacteria	Alphaproteobacteria	Sphingomonadales	Sphingomonadaceae	Sphingomonas	Sphingomonas_sp_Ant_H11	0	0	0	0	0	0	0	0	0	0	0	0	0	0	0	0	0	0	0	0	0	0	0	0	0	0	0	0	0	0	0	0	0	0	0	0	0	0	0	0	0	0	0
Bacteria	Firmicutes	Bacilli	Bacillales	Staphylococcaceae	Staphylococcus	Staphylococcus_pasteuri	0	0	0	0.000187204	0.000675211	0.0016704	0	3.08373e-05	0	0	0	0	3.30071e-05	0	0	0.000441964	0.000931818	0	0	0.000676382	0.000983303	0.000306684	0.000229332	0.000174251	0.000509594	0.000919495	0	6.61336e-05	0	0.000426674	0.000279882	0.000488424	0.000526118	0	7.06362e-05	0	0	0	0	0	0	0	0
Bacteria	Proteobacteria	Gammaproteobacteria	Xanthomonadales	Xanthomonadaceae	Stenotrophomonas	Stenotrophomonas_maltophilia	0	0	0	0	0	0	0	0	0	0	7.0287e-07	0	0	0	0	8.20523e-06	0	0	0	2.33281e-06	0	0	0	0	9.71416e-07	0	0	0	0	0	0	0	0	0	0	0	0	0	0	0	0	0	0
Bacteria	Firmicutes	Clostridia	Clostridiales	Lachnospiraceae	Stomatobaculum	Stomatobaculum_longum	0	0	0	1.41422e-05	3.16367e-06	4.46816e-06	0	7.16542e-07	2.0624e-06	0	0	0	0	3.95874e-06	4.23755e-06	4.47159e-06	1.61536e-05	6.83349e-06	2.71113e-06	4.31609e-06	6.59126e-06	7.79139e-06	1.28686e-05	1.36292e-05	5.75569e-06	2.23101e-06	2.64664e-05	2.29996e-06	7.47256e-06	1.84803e-06	3.50886e-06	5.71832e-05	0	0	3.92318e-07	0	7e-06	1.23376e-05	2.25338e-05	0	0	0	0
Bacteria	Firmicutes	Bacilli	Lactobacillales	Streptococcaceae	Streptococcus	Streptococcus_anginosus	0	0	0	0	0	0	0	0	0	0	0	0	0	0	0	0	0	0	0	0	0	0	0	0	0	0	0	0	0	0	0	0	0	0	0	0	0	0	0	0	0	0	0
Bacteria	Firmicutes	Bacilli	Lactobacillales	Streptococcaceae	Streptococcus	Streptococcus_australis	0.00205372	0.00190861	0.00147605	0.000662926	0.000999725	0.000648769	0.000335197	0.000775907	0.000758094	0.000358726	0.000178418	0.000580246	0.000325157	0.000710756	0.000532101	0.00315072	0.00394733	0.00191366	0.000199888	7.90687e-05	4.34121e-05	0.000283138	5.70184e-05	0.000123495	0.00198972	0.000675786	0.00169983	0.000188274	0.000219182	0.000284449	0.000610749	0.00114965	0.000500638	0.000188734	0.000507441	0.000184854	0.00340574	0.00431024	0.00149649	0.00160256	0.00310167	0.000890082	0.000302738
Bacteria	Firmicutes	Bacilli	Lactobacillales	Streptococcaceae	Streptococcus	Streptococcus_cristatus	0	0	0	0.000266883	0.0006307	0.000366796	4.81114e-05	8.0229e-05	3.93226e-05	0	6.73663e-05	0.000150762	0.000120321	0.000707942	0.000809811	0.000204681	0.000318863	7.10959e-05	6.86575e-05	0.000330352	3.56914e-05	8.15878e-05	2.82615e-05	4.71232e-05	0.000536461	0.000132525	1.50514e-05	0.000178789	0.00010339	0.000173405	0.000119093	0.000266947	0.000213072	3.75154e-05	4.56457e-05	4.43903e-05	6.20761e-05	0.000107477	0.000209563	0.00022617	0.000391958	0.000212731	8.97707e-05
Bacteria	Firmicutes	Bacilli	Lactobacillales	Streptococcaceae	Streptococcus	Streptococcus_gordonii	0.00252602	0.00475587	0.00279337	0.0859691	0.146224	0.0735254	0.000265928	0.000254919	0.000466259	0.00446485	0.0077806	0.0160406	0.00587091	0.0404438	0.0123059	0.0195098	0.0262504	0.00701318	0.0145667	0.021071	0.0187503	0.0268549	0.054845	0.0459336	0.0126712	0.0102621	0.00105632	0.0252696	0.186029	0.00985226	0.00198596	0.00460416	0.000690008	0.133922	0.00917365	0.0223042	0.00341267	0.00191221	0.00183288	0.00118222	0.00361956	0.00100578	0.0204238
Bacteria	Firmicutes	Bacilli	Lactobacillales	Streptococcaceae	Streptococcus	Streptococcus_infantis	0.00712799	0.0062015	0.0045039	0.00127489	0.0118611	0.0144468	0.00861476	0.0220303	0.0123126	0.000516488	0.000495286	0.00210239	0.0185516	0.0372123	0.0166299	0.00983912	0.0533623	0.0107971	0.00388925	0.00372441	0.00543067	0.0035701	0.0061479	0.00816578	0.0120725	0.00818343	0.0274474	0.0159772	0.03272	0.0210701	0.0145545	0.0484541	0.0372727	0.000821894	0.00123567	0.00085626	0.040809	0.0728083	0.0327245	0.0392573	0.057161	0.0430863	0.0033098
Bacteria	Firmicutes	Bacilli	Lactobacillales	Streptococcaceae	Streptococcus	Streptococcus_intermedius	0	0	0	0	0	0	1.78894e-05	0	0	2.67154e-05	0	1.28184e-05	0	0	0	0.00014263	7.79473e-05	0	1.35724e-05	4.70241e-05	6.85967e-05	0	0	0	0	0	0	0	0	0	0	0	0	1.33256e-05	3.24762e-05	0	0	0	0	0	0.000633698	0.000449787	0
Bacteria	Firmicutes	Bacilli	Lactobacillales	Streptococcaceae	Streptococcus	Streptococcus_mitis	0.0122737	0.00598121	0.00644879	0.0190626	0.0202564	0.0286088	0.00375103	0.00958428	0.00478505	0.00885185	0.0318179	0.0155428	0.00627159	0.0107874	0.00379794	0.0262283	0.0181293	0.29605	0.0186602	0.0238242	0.0124861	0.0186184	0.0136017	0.0123754	0.0348313	0.0273711	0.0106356	0.0529048	0.0467875	0.01793	0.031062	0.0383824	0.0461437	0.0671408	0.447232	0.38199	0.00678947	0.0128019	0.0064161	0.0108393	0.0226784	0.0143572	0.0027766
Bacteria	Firmicutes	Bacilli	Lactobacillales	Streptococcaceae	Streptococcus	Streptococcus_mutans	0	0	0	0	0	0	0	2.9551e-05	0	0	0	0	0	0	0	0	0	0	0	0	0	0	0	0	0	0	0	0	0	0	0	0	0	0	0	0	0	0	0	0	0	0	0
Bacteria	Firmicutes	Bacilli	Lactobacillales	Streptococcaceae	Streptococcus	Streptococcus_oralis	0.0347758	0.0341091	0.077921	0.190535	0.167941	0.202771	0.0429747	0.110013	0.0817037	0.276481	0.457789	0.49061	0.0704211	0.148535	0.111694	0.207101	0.117582	0.141774	0.116111	0.253833	0.130466	0.204223	0.427293	0.325601	0.313432	0.489722	0.0722293	0.21395	0.32448	0.206319	0.220208	0.111016	0.291628	0.133157	0.256575	0.303811	0.0490611	0.110694	0.0360598	0.0620769	0.163835	0.0893184	0.0281521
Bacteria	Firmicutes	Bacilli	Lactobacillales	Streptococcaceae	Streptococcus	Streptococcus_parasanguinis	0.00123424	0.00122134	0.00126137	0.000950281	0.00254476	0.00289327	0.000141022	0.000282151	0.000136249	0.000605082	0.000553031	0.00255986	0.00186053	0.00335879	0.00448168	0.00190647	0.0105637	0.000832719	0.00263887	0.000620398	0.000668381	0.00123882	0.00186158	0.00194867	0.00100036	0.000436996	0.000949122	0.00185304	0.005435	0.0011889	0.000302409	0.00100897	0.000452243	0.00111065	0.000591981	0.000285792	0.000884695	0.00093039	0.000740156	0.000891008	0.00119524	0.000334947	0.00189733
Bacteria	Firmicutes	Bacilli	Lactobacillales	Streptococcaceae	Streptococcus	Streptococcus_peroris	0	0	0.000151016	0	0	0	0	0.000162609	0	0	0	0	0	0.000175953	9.29722e-05	0	0.000983353	0	0	0	0	0	3.46101e-05	6.74723e-05	0	0	0	6.04781e-05	0.000262062	5.97583e-05	0	0	0	0	7.32197e-06	0	0	0	0	0	0.000275855	0	0
Bacteria	Firmicutes	Bacilli	Lactobacillales	Streptococcaceae	Streptococcus	Streptococcus_pneumoniae	0.00031289	0	8.03058e-05	0.00351145	0.00393042	0.0038686	0.000112176	0.000290526	0.000103113	0.000680842	0.000558933	0.000335447	0.000160963	0.000113421	8.86553e-05	0.000563302	0.000106936	0.000522133	0.000307994	0.000192833	5.061e-05	0.000969004	0.000537805	0.000516938	0.00225551	0.0127203	0.000981717	0.00071229	0.00064575	0.000554493	0.00188802	0.0021703	0.00309528	0.000451727	0.0199252	0.0082328	0.000108482	0.000209118	6.88503e-05	0.000754571	0.00166915	0.000733364	0.000120218
Bacteria	Firmicutes	Bacilli	Lactobacillales	Streptococcaceae	Streptococcus	Streptococcus_pseudopneumoniae	0.00376786	0.00370671	0.00345361	0.00486885	0.00639346	0.00945249	0.00219651	0.0105621	0.00420678	0.00152489	0.00236831	0.00377586	0.00310422	0.00671688	0.00213856	0.00978413	0.0175709	0.0187982	0.00149424	0.000898584	0.00140925	0.000774466	0.00122128	0.00148848	0.00665892	0.00572747	0.00582875	0.00356185	0.00483719	0.00370968	0.0115807	0.0253564	0.0242218	0.00139786	0.0133499	0.0334646	0.00913645	0.0211188	0.00813816	0.011303	0.0234647	0.013557	0.000486756
Bacteria	Firmicutes	Bacilli	Lactobacillales	Streptococcaceae	Streptococcus	Streptococcus_rubneri	0.0109114	0.0106871	0.0116341	9.14628e-05	0.000649429	0.00116172	0	9.05366e-06	0	2.73513e-05	1.50969e-05	2.92862e-05	2.70225e-05	4.4379e-05	4.28825e-05	0.000576685	0.00215674	0.000140278	6.05282e-05	7.21398e-05	6.33028e-05	0.000199862	0.000196876	0.000390732	0.0256619	0.00702616	0.0235772	9.15737e-05	0.000111659	0.000225039	0.000204855	0.000462859	0.00011896	3.12594e-05	2.68733e-05	1.76909e-05	0.00158616	0.00136602	0.00445524	0.00165427	0.00116118	0.000502625	3.17266e-05
Bacteria	Firmicutes	Bacilli	Lactobacillales	Streptococcaceae	Streptococcus	Streptococcus_salivarius	0.000192145	0.000146935	0.000151571	0	1.52448e-05	8.11775e-05	0	2.42562e-05	0	4.32616e-05	5.62993e-05	0.000246329	0.00011206	0.000192029	0.00010133	0.000203572	0.000250845	0.000151389	0.000263974	1.94427e-05	7.3659e-05	3.14391e-05	0.000603132	0.000334028	0.000215143	2.42204e-05	8.05799e-05	0.000185236	0.000644771	0.00014987	0	0	0	0.000217523	6.40643e-05	8.88269e-05	0.00018287	1.44718e-05	0.000169846	0.000253079	0.000167721	0.000244048	0.000490895
Bacteria	Firmicutes	Bacilli	Lactobacillales	Streptococcaceae	Streptococcus	Streptococcus_sanguinis	0.00133614	0.00352969	0.00593356	0.000929462	0.0012514	0.00262633	0.000818791	0.00113226	0.00122304	0.00827892	0.0157751	0.00740174	0.0174109	0.0136353	0.00977765	0.0382768	0.0129686	0.0135089	0.00765866	0.0417922	0.0116878	0.000470315	0.00058959	0.000641043	0.119536	0.026147	0.00306351	0.0159593	0.00771575	0.0180743	0.0204008	0.0106471	0.0281077	0.00210995	0.00624592	0.00981136	0.00221635	0.0102189	0.00907399	0.0135636	0.0274051	0.0161359	0.00789235
Bacteria	Firmicutes	Bacilli	Lactobacillales	Streptococcaceae	Streptococcus	Streptococcus_sp_1171_SSPC	0.000730228	0.000611915	0.000199805	5.94297e-05	0.00010428	0	0.000496878	0.00107441	0.000961655	0.000127696	6.33469e-05	0.000233078	0.000115799	0.000126066	8.70263e-05	0.000569993	0.00109498	0.000205741	0	0	0	0	0	0	0.000186978	0.000148067	0.000172316	0	0	3.14166e-05	0.000626818	0.0012683	0.000787648	0	4.442e-05	0	0.00187101	0.00237323	0.000399086	0.000212376	0.000450539	0	0
Bacteria	Firmicutes	Bacilli	Lactobacillales	Streptococcaceae	Streptococcus	Streptococcus_sp_1643	0	0	0	0	0	0	0	0	0	0	0	0	0	0	0	0	0	0	0	0	0	0	0	0	0	0	0	0	0	0	0	0	0	0	0.00348973	0	0	0	0	0	0	0	0
Bacteria	Firmicutes	Bacilli	Lactobacillales	Streptococcaceae	Streptococcus	Streptococcus_sp_263_SSPC	0.00108055	0.00123333	0.00117775	0.00396994	0.00799819	0.0103932	0.000254013	0.00150582	0.000688669	0.00216561	0.000717907	0.00431512	0.00225375	0.00324906	0.00247984	0.00289907	0.00467663	0.00157037	0.000627101	0.000364315	0.000628607	0.000812338	0.00424257	0.00434225	0.0033432	0.000854938	0.00307868	0.00206529	0.00468819	0.00404012	0.00148937	0.00362574	0.00286985	0.000453892	0.000363159	0.000211906	0.0015685	0.00114239	0.0033212	0.00428645	0.00368584	0.00288851	0.00301403
Bacteria	Firmicutes	Bacilli	Lactobacillales	Streptococcaceae	Streptococcus	Streptococcus_sp_343_SSPC	0.000338631	0.000230577	0.000122375	0	3.61691e-05	0	0.000117109	0.000175151	0.000121084	0	0	0	0	0	3.77071e-05	0.000282689	0.000261203	0.000580367	0.000108918	0	4.94553e-05	0	0	0	0.000740388	0.000253269	0.000584413	0	3.57778e-05	0	0.000437315	0.000587192	0.000408378	7.10898e-05	3.87251e-05	0	0.000635658	0.000648357	0.000314432	0	0.000144533	0	0
Bacteria	Firmicutes	Bacilli	Lactobacillales	Streptococcaceae	Streptococcus	Streptococcus_sp_400_SSPC	0.000153752	8.00955e-05	0	0	0	0	0.00049388	0.000938166	0.00106103	0	4.9629e-05	0	0	0.000105749	8.98984e-05	0.000432477	0.000295503	0	0	0	0	0	0	0	0.000577436	0.000182157	0.00047326	0	0	0	0	0	0	0	2.55019e-05	0	0.000704619	0.000782366	0.000271473	0	0.000356936	0	0
Bacteria	Firmicutes	Bacilli	Lactobacillales	Streptococcaceae	Streptococcus	Streptococcus_sp_596553	0	0	0	0	0	0	0	0	0	0	0	0	0	0	0	0	0	0	0	0	0	0	0	0	0	0	0	0	0	0	0	0	0	0	0.000105418	0.000270712	0	0	0	0	0	0	0
Bacteria	Firmicutes	Bacilli	Lactobacillales	Streptococcaceae	Streptococcus	Streptococcus_sp_A12	0.000604001	0.000794268	0.000553724	0.000118859	0.000334368	8.69548e-05	0.000720934	0.00124543	0.0010521	0.000187861	9.32841e-05	0.000297411	0.00018266	0.000450287	0.000359629	0.000902937	0.00145875	0.00026301	0.000223564	0	0.000146083	0.000178234	3.38955e-05	0	0.00130739	0.000637592	0.00131668	3.71427e-05	0	0	0.00152319	0.00203079	0.00136207	0	6.97052e-05	4.88548e-05	0.00257255	0.00274908	0.000783973	0.000883706	0.00208352	0.000650187	6.84035e-05
Bacteria	Firmicutes	Bacilli	Lactobacillales	Streptococcaceae	Streptococcus	Streptococcus_sp_AM28_20	0.00220263	0.00211173	0.00173165	0.000343024	0.00124541	0.000380364	0	3.51654e-05	6.73907e-05	0.000193347	0.000152462	0.000336877	0.000222817	0.000325117	0.000243753	0.00134883	0.00380812	0.000791333	0.00040209	9.94346e-05	0.000100316	0.000153495	0	5.60112e-05	0.00132241	0.000448097	0.000883042	0.00011067	0.000170729	0.000332968	0.000437315	0.000953158	0.000364479	0.000139685	8.15265e-05	0	0.00101782	0.000569984	0.000482044	0.00154229	0.0016238	0.00047105	0.000999186
Bacteria	Firmicutes	Bacilli	Lactobacillales	Streptococcaceae	Streptococcus	Streptococcus_sp_AM43_2AT	0.00179808	0.00180955	0.00172286	0.000253222	0.000813382	0.000534979	0	0	0	0.000333407	0.000125934	0.000332215	0.000301185	0.000395388	0.000341835	0.00158797	0.00338139	0.000159811	0.000486787	0.000119014	8.86851e-05	8.82598e-05	4.86716e-05	6.43723e-05	0.000430643	8.02734e-05	8.93129e-05	9.19982e-05	0.000105639	0.000108053	0.000153984	0.000487593	0.000144362	0.000342055	0.000126133	9.74009e-05	0.0014397	0.0010353	0.000746344	0.00109837	0.00102605	0.000404069	0.000753507
Bacteria	Firmicutes	Bacilli	Lactobacillales	Streptococcaceae	Streptococcus	Streptococcus_sp_AS14	0	0	0	0	0	0	0	0	0	0	0	0	0	0.000275769	0	0.00102626	0	0.000200402	0.000140097	0.00237978	0.000202397	0	0	0	0	0	0	0	0	0	0.000790889	0.000445372	0.000510012	0	0	0	0	0	0	0.000463613	0.00119733	0.000743275	0
Bacteria	Firmicutes	Bacilli	Lactobacillales	Streptococcaceae	Streptococcus	Streptococcus_sp_B4	0.000434829	0	0	0	0	0	0.000214382	0.0003567	0.000251477	0	0	0	0	0	0	0.000369698	0.000421365	0	0	0	0	0	0	0	0	0	0	0	0	0	0	0	0	0	0	0	0.000677124	0.000794043	0.000142277	0	0.000188743	0	0
Bacteria	Firmicutes	Bacilli	Lactobacillales	Streptococcaceae	Streptococcus	Streptococcus_sp_bf_0095	0.000816287	0.00071925	0.000611709	6.29486e-05	0.000216106	6.80765e-05	0.000278581	0.000633336	0.000506905	0	0	0	0.000173471	0.00017417	0.000187413	0.000483988	0.000820841	0.000724905	0	0	0	0	0	0	0.000810003	0.00022219	0.000712904	0	5.21122e-05	0	0.000225866	0.000459575	0.000317863	0.000110189	6.24442e-05	0	0.000554894	0	0.000208773	0.000347971	0.000522863	0.000111739	0
Bacteria	Firmicutes	Bacilli	Lactobacillales	Streptococcaceae	Streptococcus	Streptococcus_sp_CCH8_C6	0	0	0	0	0	0	0	0	0	0	0.000749605	0	0.000653172	0.000370557	0.0002818	0.00121778	0.000331566	0.000378414	0	0	0	0	0	0	0	0	0	0.000168576	0	0	0.000164889	0	0.000188669	0	0	0	0	0	0	0.000564016	0.000793052	0	0
Bacteria	Firmicutes	Bacilli	Lactobacillales	Streptococcaceae	Streptococcus	Streptococcus_sp_CECT_9732	0	0	0	0	0	0	0	0	0	0	0	0	0	0	0	0	0	0	0	0	0	0	0.0171488	0	0	0	0	0	0	0	0	0	0	0	0	0	0	0	0	0	0	0	0
Bacteria	Firmicutes	Bacilli	Lactobacillales	Streptococcaceae	Streptococcus	Streptococcus_sp_ChDC_B345	0	0	0.000324684	0	0	0	0	0	0	0	0.000363338	0.000103732	0	0	0	0	0	0	0	0	0	0	0	0	0	0	0	0	0	0	0	0	0	0.000941328	0.00162893	0	0	0	0	0	0	0	0
Bacteria	Firmicutes	Bacilli	Lactobacillales	Streptococcaceae	Streptococcus	Streptococcus_sp_ChDC_B353	0	0	0	0	0	0	0	0	0	0.000159013	0	8.58306e-05	0	0	0	0	0	0	0	0	0	0	0	0	0	0	0	0	0	0.000326446	0	0	0	0	0	0	0	0	0	0	0	0	0
Bacteria	Firmicutes	Bacilli	Lactobacillales	Streptococcaceae	Streptococcus	Streptococcus_sp_DD04	0	0	0	0	7.35147e-06	0	0	0	0	0	0	0	0	0	0	0	0	0	0	0	0	0	0	0	0	0	0	0	0	0	0	0	0	0	0	0	0	0	0	0	0	0	0
Bacteria	Firmicutes	Bacilli	Lactobacillales	Streptococcaceae	Streptococcus	Streptococcus_sp_F0441	0	0	0	0	0	0	0	0	0	0	0	0	0	0	0	0	0	0.000844619	0	0	0	0	4.4879e-05	0	0	0	0	0	0	0	0	0	0	0	0	0	0	0	0	0	0	0	0
Bacteria	Firmicutes	Bacilli	Lactobacillales	Streptococcaceae	Streptococcus	Streptococcus_sp_F0442	0.000259466	0.000203938	0.000201354	2.77839e-05	0	0.00023392	0	1.25085e-05	1.42817e-05	0	0	0	2.25187e-05	5.56062e-05	6.0159e-05	0	0.000330963	0	3.0199e-05	0	0	0	0	0	0.00017669	0.000169731	0	0	0	3.98867e-05	0	0.000198317	0	4.58644e-05	3.61718e-05	1.84771e-05	0	0	0.000152327	0.000563994	0.000973115	0.000526167	3.00082e-05
Bacteria	Firmicutes	Bacilli	Lactobacillales	Streptococcaceae	Streptococcus	Streptococcus_sp_FDAARGOS_192	0	0	0	0	0	0	0	0	0	0	0	0	0	0	0	0	0	0	0	0	0	2.44397e-05	0	0	0	0	0	0	0	0	0	0	0	0	0	0	0	0	0	0	0	0	0
Bacteria	Firmicutes	Bacilli	Lactobacillales	Streptococcaceae	Streptococcus	Streptococcus_sp_HMSC034E03	0.000139342	0.000150216	0.000170018	0	0.000266513	0.000180442	0.000533652	0.000887644	0.000755228	0.000118828	0.000260422	0.000196342	0.000767439	0.00129103	0.000401026	0.000766225	0.00416617	0.00257741	0.000149107	0.000248815	0.000189767	4.55074e-05	0.00024954	0.000214451	0.000427652	0.000175142	0.000256526	0.000303492	0.000642264	0.000521979	0.000464459	0.00173095	0.00131056	0	0.000175099	0.000129846	0.000440711	0.000523314	0.00042193	0.000691868	0.000603726	0.000683809	6.55733e-05
Bacteria	Firmicutes	Bacilli	Lactobacillales	Streptococcaceae	Streptococcus	Streptococcus_sp_HMSC056C01	0	0	0	0	0	0	0	0	0	0	0	0	0.00010483	0.000729533	0.000128648	0	0	0	0	0	0	0	0	0	0	0	0	0	0	0	0	0	0	0	0	0	0	0	0	0	0.0021288	0.00126433	0
Bacteria	Firmicutes	Bacilli	Lactobacillales	Streptococcaceae	Streptococcus	Streptococcus_sp_HMSC061D10	0	0	0	0	0	0	0	0	0	0	0	3.91179e-05	7.81573e-05	0.000552791	0	0	0	0	0.000169602	0	0	0	0	0	0.000305226	0	0	0.000101886	0	7.04493e-05	0	0	0.000334043	0	0	0	0.00192303	0.00456142	0.00152586	0	0.000740452	0	0
Bacteria	Firmicutes	Bacilli	Lactobacillales	Streptococcaceae	Streptococcus	Streptococcus_sp_HMSC062B01	0	0	0	0.0617662	0.111424	0.0487428	0	0.000227222	0.000321436	0.00323212	0.00450662	0.0120087	0	0	0	0	0	0	0	0	0	0	0	0	0.00488361	0	0	0	0	0	0.000812156	0	0	0	0	0	0.000969356	0.00060917	0.0010184	0	0	0	0
Bacteria	Firmicutes	Bacilli	Lactobacillales	Streptococcaceae	Streptococcus	Streptococcus_sp_HMSC062D07	0.00125866	0.00137383	0.00213939	0.000170962	0.00161894	0.00472271	0.0010345	0.00138985	0.000623934	6.1511e-05	5.14015e-05	0.000296231	0.00278308	0.00429769	0.00221419	0.0045304	0.0092429	0.0054417	0.000850892	0.000796357	0.00102235	0.000666703	0.00127068	0.00156301	0.00148016	0.00138823	0.004654	0.00397196	0.00708295	0.00402058	0.00270892	0.00741454	0.00826287	0.000150079	0.000338424	0.000149176	0.0028794	0.00264857	0.00455671	0.00737634	0.00848912	0.00789762	0.000363193
Bacteria	Firmicutes	Bacilli	Lactobacillales	Streptococcaceae	Streptococcus	Streptococcus_sp_HMSC065C01	0	0	0	0	0	0	0	0	0	0	0	9.34198e-05	0	0	0	0	0	0	0	0	0	0	0	0	0	0	0	0	0	0	0	0	0	0	0	0	0	0	0	0	0	0	0
Bacteria	Firmicutes	Bacilli	Lactobacillales	Streptococcaceae	Streptococcus	Streptococcus_sp_HMSC065E03	0	0	0	0	0	0	0	0	0	0	0	0	0	0	0	0	0	0	0	0	0	0	0	0	0	0	0	0.000119359	0.000497671	9.11697e-05	0	0	0	0	0	0	0	0	0	0	0	0	0
Bacteria	Firmicutes	Bacilli	Lactobacillales	Streptococcaceae	Streptococcus	Streptococcus_sp_HMSC066F01	0	0	0	0.00011012	0	0	0	0	0	0	0	0	0	0	0	0	0	0	0	0	0	0	0	0	0	0	0	0	0	0	0	0	0	0	0	0	0	0	0	0	0	0	0
Bacteria	Firmicutes	Bacilli	Lactobacillales	Streptococcaceae	Streptococcus	Streptococcus_sp_HMSC067H01	0.000243451	0.000179898	0.000313993	6.56269e-05	0.000565095	0.00130068	0.000378692	0.000734729	0.000487408	2.97402e-05	4.19779e-05	7.34285e-05	0.000717126	0.00125889	0.000443515	0.000755963	0.00343012	0.000793877	8.18572e-05	0.000140528	0.000241606	0.000162884	0.000354088	0.000368026	0.000780557	0.000420518	0.00209487	0.000823613	0.001522	0.000634602	0.000655972	0.00245847	0.00193579	0	2.51374e-05	4.85025e-05	0.00106003	0.000915302	0.00134272	0.00251666	0.00364369	0.0029927	0.000179341
Bacteria	Firmicutes	Bacilli	Lactobacillales	Streptococcaceae	Streptococcus	Streptococcus_sp_HMSC070B10	0	0	0	0	0	0	0	0	0	0	6.6739e-05	4.23243e-05	0	0	0	0	0	0	0	0	0	0	0	0	0	0	0	0	0	0	0	0	0	0	0	0.00133926	0	0	0	0	0	0	0
Bacteria	Firmicutes	Bacilli	Lactobacillales	Streptococcaceae	Streptococcus	Streptococcus_sp_HMSC071D03	0	0	0	0	0	0.000559075	0	0	0	0	0	0	0	0	0	0	0	0	0.000150369	0	0	0	4.3119e-05	0	0	0	0.000198163	0	0	0.000353172	0	0	0	0	0	0	0	0	0.00014374	0	0.000713028	0.000544898	6.11822e-05
Bacteria	Firmicutes	Bacilli	Lactobacillales	Streptococcaceae	Streptococcus	Streptococcus_sp_HMSC072D07	0	0	0	0	0	0	0	0	0	0	0.000775591	7.66467e-05	0	0	0	0	0	0	0	0.000186502	0.00101812	0.0216871	0.0832907	0.040448	0.000227145	0	0	0.0010837	0.00201165	0.000966823	0	0	0	0	0	0.000146958	0	0	0	0	0	0	0
Bacteria	Firmicutes	Bacilli	Lactobacillales	Streptococcaceae	Streptococcus	Streptococcus_sp_HMSC072G04	0	0	0	0	0	0	0	0	0	0	0	0.000163078	0.000171831	0.00031236	0.000599472	0.000161133	0.000925498	5.70096e-05	0	0	0	0	0	0	0	0	0	0	0	0	0	0	0	0	0	0	0	0	0	0	0	0	0
Bacteria	Firmicutes	Bacilli	Lactobacillales	Streptococcaceae	Streptococcus	Streptococcus_sp_HMSC073D05	0	0	0	0	0.000141522	0	0	0	0	0.000153718	0.000187248	0.000613875	0	0	0	0	0	0	0	0	0	0	0.000216417	0.000170834	0	0	0	0	0	0	0	0	0	0	0	0	0	0	0	0	0	0	0
Bacteria	Firmicutes	Bacilli	Lactobacillales	Streptococcaceae	Streptococcus	Streptococcus_sp_HMSC074B11	0	0	0	0	9.02843e-05	0.000137156	0	0	0	0	0	9.98112e-05	7.75403e-05	0.000774659	0	0.000167847	0.000431193	0.00012464	6.06473e-05	0	0	0	0	0	0.000786742	0.000326364	0.0018754	0.000422422	0.000507134	0.000858439	0.000130353	0	0.000123309	0	0	0	0	0	0	0.000397881	0.000218536	0.000623019	9.84976e-05
Bacteria	Firmicutes	Bacilli	Lactobacillales	Streptococcaceae	Streptococcus	Streptococcus_sp_HMSC34B10	0	0	0	0	0	0	0	0	0	0	0	0	0	0.000376322	0	0	0.000669324	0	0	0	0	0	0	0	0	0	0	0	0.000271366	0.000417723	9.50684e-05	0	0	0	0	0	0	0.000701469	0	0	0	0	0
Bacteria	Firmicutes	Bacilli	Lactobacillales	Streptococcaceae	Streptococcus	Streptococcus_sp_HSISM1	0	0	0	0	5.32261e-05	9.71608e-05	0	0	0	0	0	0	0	0	0	0	0	0	9.97661e-05	0	0	0	4.04591e-05	6.11943e-05	0	0	0	0	0	0	0	0	0	0	4.99063e-05	0	0	0	0	0	0	0	0
Bacteria	Firmicutes	Bacilli	Lactobacillales	Streptococcaceae	Streptococcus	Streptococcus_sp_I_G2	0.000557696	0.000759948	0.000318506	0.000165633	0.000827962	0.000218997	0	0	0	0.000349694	0.000211467	0.000352605	0.000240156	0.000371946	0.000215192	0.00148344	0.00351806	0.000282409	0.00153444	0.000252064	0.000229849	0	0	0	0.000285681	6.08131e-05	8.84656e-05	5.83532e-05	0.000158895	0.00014696	0.000421696	0.000929338	0.000323988	0.000170616	5.59754e-05	5.14001e-05	0.00087903	0.000674439	0.000344776	0.000672525	0.00121123	0.000272449	0.00139437
Bacteria	Firmicutes	Bacilli	Lactobacillales	Streptococcaceae	Streptococcus	Streptococcus_sp_I_P16	0.00175456	0.001496	0.00183031	0.000339137	0.0005316	0.000385626	0	0	0	0.000190125	0.000129062	0.000256074	0.000276099	0.000329614	0.000307636	0.00151124	0.00355674	0.000698857	0.000833577	0.000149043	0.000152645	0	0	0	0.000281569	0.000212846	0.000202379	9.33651e-05	0.000247921	0.00025859	0	0.000251235	0	0	0.000109861	0	0.000675971	0.000575328	0.000403118	0.00109803	0.00119653	0.000477366	0.00108142
Bacteria	Firmicutes	Bacilli	Lactobacillales	Streptococcaceae	Streptococcus	Streptococcus_sp_JS71	0.000755072	0.000749192	0.000600036	0.00022768	0.000660908	0.00040951	0.000115858	0.000213021	0	0.000311805	0.000177599	0.000519451	0.000218189	0.000370763	0.000287369	0.000877209	0.00177657	0.000653121	0.000541493	9.73412e-05	8.60696e-05	5.67932e-05	0	4.72042e-05	0.000465495	0.000125579	0.00010899	8.2667e-05	0.000162969	0.000184536	0.000370887	0.000679858	0.000239848	0.000198303	8.52455e-05	4.75127e-05	0.000896	0.000352678	0.000397313	0.000453636	0.00081383	0.000235396	0.000429349
Bacteria	Firmicutes	Bacilli	Lactobacillales	Streptococcaceae	Streptococcus	Streptococcus_sp_LPB0220	0	0	0	0	0	0	0	0	0	0	0	0	0	0	0	0	0	0	0	0	0	0	0	0	0	0	0	0	0	0	0	0	0	0	0	0	0	0	0	0.000284486	0	0	0
Bacteria	Firmicutes	Bacilli	Lactobacillales	Streptococcaceae	Streptococcus	Streptococcus_sp_LQJ_218	3.61484e-05	0	0	0	0	0	0	1.04449e-05	0	0	0	0	0	0	0	0	0	0	0	0	0	0	0	0	0	0	0	0	0	0	0.000168198	0.000182418	0	0	0.000974759	0.00032498	0	0	0	0	9.11809e-05	0	0
Bacteria	Firmicutes	Bacilli	Lactobacillales	Streptococcaceae	Streptococcus	Streptococcus_sp_M334	0	0	0	0	0	0	0	5.48549e-05	0	0	0	0	0	0	0	7.74089e-05	0	0.00100044	0	0	0	0	0	0	0.000119064	0	0	0.000207356	0.000238214	0.00207918	0	0	0	0	0.00101828	0.00123486	6.24331e-05	0.000625062	0.000109648	0	0.000131053	5.43714e-05	0
Bacteria	Firmicutes	Bacilli	Lactobacillales	Streptococcaceae	Streptococcus	Streptococcus_sp_Marseille_P5794	0	0	0	0	0	0	0	0	0	0	0	0	0	0	0	0	0	0	0	0	0	0	0	0	0	0	0	0	0	0	0	0	0	0	0	0	0	0	0	0	3.90998e-05	0	0
Bacteria	Firmicutes	Bacilli	Lactobacillales	Streptococcaceae	Streptococcus	Streptococcus_sp_Marseille_P6264	0	0	0	0	0	0	0	0	0	0	0	0	0	0	1.98485e-05	0	0	0	0	0	0	0	0	0	0	0	0	0	0	0	0	0	0	0	0	0	0	0	0	0	4.05727e-05	0	0
Bacteria	Firmicutes	Bacilli	Lactobacillales	Streptococcaceae	Streptococcus	Streptococcus_sp_Marseille_P644	0	0	0	0	0	0	0	0	0	0	0	0	0	0	0	0	0	0	0	0	0	0	0	0	0	0	0	0	0	0	0	0	0	0	0	0	0	0	0	0	0	0	0
Bacteria	Firmicutes	Bacilli	Lactobacillales	Streptococcaceae	Streptococcus	Streptococcus_sp_NPS_308	0.0025551	0.000928974	0.00170312	0	0	0	0.000751615	0.000749347	0.000581082	4.02187e-05	2.99842e-05	0	0.00013171	0	0.000330808	0.076268	0.0236128	0.0671491	0	0.000259227	0.000320572	0	2.64386e-05	0	0.000159248	0.000576856	0.000546391	3.02152e-05	0	0	0.0415878	0.0443381	0.055591	0	0.000116768	0.000133688	0	0.00217288	0.00048953	0	0.00534445	0	0
Bacteria	Firmicutes	Bacilli	Lactobacillales	Streptococcaceae	Streptococcus	Streptococcus_sp_OH4692_COT_348	0	0	0	0	0	0	0	0	0	0	0	0	0.000282632	0.000155728	8.20362e-05	0	0	0	0	0	0	0	0	0	0	0	0	0.000408153	0	0	0.000530513	0.000297717	0.00110156	0	0	0	0	0	0	0	0	0	0
Bacteria	Firmicutes	Bacilli	Lactobacillales	Streptococcaceae	Streptococcus	Streptococcus_sp_oral_taxon_056_str_F0418	0	3.68732e-05	5.80173e-05	0	0	0	0	0	0	0	0	2.13294e-05	0	2.13166e-05	0	5.17429e-05	6.76543e-05	1.69032e-05	0	0	2.72075e-05	0	0	0	0	0	0	0	0	0	0	0	0	0	0	0	4.99911e-05	5.09088e-05	0	0	0	0	0
Bacteria	Firmicutes	Bacilli	Lactobacillales	Streptococcaceae	Streptococcus	Streptococcus_sp_oral_taxon_058_str_F0407	0	0	0	6.37677e-05	2.0708e-05	0	0	0.000177373	0.000132662	0	0	0	0	0	4.036e-05	0	0	0	0	0	0	0	0	3.91223e-05	0	0	0	0	0.000112041	0	0	0.000110287	0.000121522	0	2.36819e-05	0	0	0	0	0	0.000229436	0	0
Bacteria	Firmicutes	Bacilli	Lactobacillales	Streptococcaceae	Streptococcus	Streptococcus_sp_oral_taxon_431	0	6.8624e-05	5.67267e-05	0	0.00020607	0.000153637	0.000282928	7.83641e-05	0.000354111	0	0	2.43394e-05	0.000155775	0.000365017	0.000188023	0.00025181	0.000790942	9.43709e-05	4.88415e-05	6.00481e-05	0.000179199	0	0.000123601	9.89531e-05	0.000208732	7.98473e-05	0.00108659	0.000715367	0.00114055	0.000403464	0.000243213	0.000787303	0.000621513	0	6.16774e-05	0	0.000262061	0.000555388	0.000228389	0.00152484	0.00258676	0.00185947	9.36257e-05
Bacteria	Firmicutes	Bacilli	Lactobacillales	Streptococcaceae	Streptococcus	Streptococcus_sp_SK140	0	0	0	0	0.000198832	0.000110316	0.000207254	0.000388771	0.000163854	0	0	6.74346e-05	0.00124352	0.00134139	0.000652839	0.000334821	0.000835542	0.00034837	0.000120389	0.000230538	0	0	3.96825e-05	5.03511e-05	0	0	0	0	0	0	0.000347147	0.00171184	0	0	0	9.11202e-05	0.00102397	0.00172451	0	0	0.000787465	0	0
Bacteria	Firmicutes	Bacilli	Lactobacillales	Streptococcaceae	Streptococcus	Streptococcus_sp_SK643	0	0	0	0	0	0	0	0	0	0	0	0	0	0	0	0	0	0	0	0	0	0	0	0	0	0	0	0	0	0	9.59415e-05	4.03243e-05	0.000208481	0	0.000175492	0	0	0	0	0	0	0	0
Bacteria	Firmicutes	Bacilli	Lactobacillales	Streptococcaceae	Streptococcus	Streptococcus_sp_UMB0029	0	0	0	0	0	0	0	2.77189e-05	0	0	0	0	0	0	0	0.000295958	9.02925e-05	0.000265219	0	0	0	0	0	0	6.68007e-05	0	0	6.99364e-05	0	0.000100287	0	0	0	0.000358411	0.00166251	0.00208896	0	0.00072198	0.000140055	0	0	0	0
Bacteria	Firmicutes	Bacilli	Lactobacillales	Streptococcaceae	Streptococcus	Streptococcus_sp_UMB1385	0	0	0	0.000911058	0.00113508	0.00526251	0	6.63003e-05	0	2.1483e-05	0	9.35897e-05	0	5.98278e-05	0	0.00118778	0.00249207	0.0061751	0.000618949	0.00152538	0.00265872	0.000658802	0.000326719	0.000457836	0.000369456	0.000459747	0.000146641	0.000221742	0.000183747	0.000836938	0.000227404	0.000440119	0.000605036	0	0.00281028	0.00297999	0	0.000130782	5.49706e-05	0	2.64945e-05	0	0
Bacteria	Firmicutes	Bacilli	Lactobacillales	Streptococcaceae	Streptococcus	Streptococcus_suis	0	0	0	0	0	1.71008e-05	0	0	0	0	3.52149e-05	0	0	0	0	0	0	0	0	0	0	0	0	0	0	0	0	0	0	0	0	3.61882e-05	0	0	1.76974e-06	0	0	0	0	2.23861e-05	4.47609e-05	0	0
Bacteria	Firmicutes	Bacilli	Lactobacillales	Streptococcaceae	Streptococcus	Streptococcus_thermophilus	0	0	0	0	0	0	0	0	0	0	0	0	0	0	0	0	0	0	6.66619e-05	1.64966e-05	0	0	0	0	0	0	0	0	0	0	0	0	0	0	0	0	0	0	0	0	0	0	0
Bacteria	Firmicutes	Bacilli	Lactobacillales	Streptococcaceae	Streptococcus	Streptococcus_timonensis	0.00201227	0.00263548	0.001933	0.000165753	0.00170132	0.00303988	0.001192	0.0033114	0.00160967	3.11924e-05	0	7.43776e-05	0.000255996	0.00193853	0.000759825	0.00155514	0.00838085	0.00151115	0	0	0	0.000264155	0.000628306	0.000517883	0.000565101	0.000531315	0.00298464	0.00200637	0.00365534	0.00134831	0.000450981	0.00244673	0.00118784	5.06997e-05	0.000146581	9.09422e-05	0.00366197	0.00954522	0.0037836	0.00130336	0.0011991	0.00168386	0.000219773
Bacteria	Firmicutes	Bacilli	Lactobacillales	Streptococcaceae	Streptococcus	Streptococcus_vestibularis	0	0	0	0	0	2.61924e-05	1.47115e-05	0	0	0	0	1.61639e-05	0	3.0496e-05	0	0	0	0	0.000531224	0.000305678	2.17386e-05	3.09203e-05	8.59883e-05	5.22883e-05	0	0	0	0.000100193	9.26359e-05	3.95487e-05	0	0	0	0.00153551	0.00101244	0.000337273	0	0	0	0	0	0	0
Bacteria	Firmicutes	Bacilli	Lactobacillales	Streptococcaceae	Streptococcus	Streptococcus_viridans	0.000486764	0.000488043	0.000476582	5.96278e-05	0.000167792	0.000185192	0.000116363	0.000213171	0.000179672	0	0	4.11526e-05	0	4.19962e-05	0	0.000195972	0.00073446	0.000142334	9.11256e-05	2.5163e-05	0	0	3.08858e-05	4.16135e-05	0.000686953	0.000254324	0.000729138	8.23388e-05	0	0.000123192	0	3.33264e-05	0	0	9.61716e-06	0	0.000378113	0.000360392	0.000127266	0.000117232	0.000192153	6.33309e-05	0.000121045
Bacteria	Proteobacteria	Betaproteobacteria	Burkholderiales	Sutterellaceae	Sutterella	Sutterella_sp_KLE1602	0	0	0	0	0	0	0	0	0	0	0	0	0	0	0	0	0	0	0	0	0	0	0	0	1.28923e-06	0	0	0	0	0	0	0	0	0	0	0	0	0	0	0	0	0	0
Bacteria	Bacteroidetes	Bacteroidia	Bacteroidales	Tannerellaceae	Tannerella	Tannerella_forsythia	3.92394e-06	8.28296e-06	2.93338e-06	4.80692e-06	1.34581e-06	6.73463e-06	7.4201e-06	1.0042e-05	9.76304e-06	6.16781e-06	0	1.73247e-06	5.38447e-06	2.6811e-05	2.06263e-05	0	0	0	2.19615e-06	3.03378e-05	2.41862e-06	2.57057e-05	9.32197e-06	3.36902e-05	2.14506e-06	0	0	4.27483e-06	9.65413e-06	1.80257e-06	0	0	0	8.75522e-06	7.11109e-06	8.31275e-06	0	2.94408e-06	0	0	0	0	0
Bacteria	Bacteroidetes	Bacteroidia	Bacteroidales	Tannerellaceae	Tannerella	Tannerella_sp_oral_taxon_HOT_286	5.09944e-05	0.000123874	4.67967e-05	5.00484e-06	2.13204e-06	4.30971e-06	0.000169422	5.97551e-05	0.000110693	4.85189e-06	2.49322e-06	4.88261e-06	1.04642e-05	2.41637e-05	3.62335e-05	0	6.19073e-06	3.0803e-06	9.60549e-07	5.20709e-06	6.85645e-06	3.01475e-05	1.66761e-05	2.54911e-05	2.24812e-06	4.22277e-06	4.62862e-06	4.75108e-06	2.2302e-05	1.24685e-05	0	7.23989e-06	0	3.11115e-06	8.04715e-07	0	1.44361e-05	1.74704e-05	2.63923e-05	1.54695e-05	3.60054e-06	7.24081e-06	0
Bacteria	Candidatus Saccharibacteria	unclassified	unclassified	unclassified	unclassified	TM7_phylum_sp_oral_taxon_346	0	0	0	0	0	0	0	0	0	0	0	0	0	0	0	0	0	0	0	0	0	0	0	7.82096e-06	0	0	0	0	0	0	0	0	0	0	0	0	0	0	0	0	0	0	0
Bacteria	Candidatus Saccharibacteria	unclassified	unclassified	unclassified	unclassified	TM7_phylum_sp_oral_taxon_348	0	0	0	0	0	0	3.73808e-05	0	0	0	0	0	0	0	0	0	0	0	0	0	0	0	0	0	0	0	0	0	0	0	0	0	0	0	0	0	0	0	0	0	0	0	0
Bacteria	Candidatus Saccharibacteria	unclassified	unclassified	unclassified	unclassified	TM7_phylum_sp_oral_taxon_351	0	2.04601e-05	0	0	0	0	0	4.28296e-06	0	0	0	0	0	0	0	0	0	0	0	0	0	0	0	2.65311e-05	0	0	3.39708e-05	0	0	0	0	0	0	0	0	0	0	0	0	0	0	0	0
Bacteria	Candidatus Saccharibacteria	unclassified	unclassified	unclassified	unclassified	TM7_phylum_sp_oral_taxon_352	0.000290245	0.000318564	0.00016182	0	0	0	5.33882e-05	4.72174e-05	4.55252e-05	0	0	0	0	0.000172754	6.79091e-05	0	0	0	0	0	0	4.57034e-05	0	4.48384e-05	2.3542e-05	0	1.96627e-05	0	3.85171e-05	0	0	7.85297e-05	0	0	2.32593e-05	0	0.000529167	0.000113146	0.000327949	0.000503944	0.000170328	0.000169	0
Bacteria	Candidatus Saccharibacteria	unclassified	unclassified	unclassified	unclassified	TM7_phylum_sp_oral_taxon_488	0	0	0	0	0	0	0	2.81269e-06	0	0	0	0	0	0	0	0	0	0	0	0	0	0	0	0	0	0	0	0	0	0	0	0	0	0	0	0	0	0	0	0	0	0	0
Bacteria	Candidatus Saccharibacteria	unclassified	unclassified	unclassified	unclassified	TM7_phylum_sp_oral_taxon_957	0	0	0	0	0	0	1.64349e-05	1.31818e-05	1.04608e-05	0	0	0	0	0	0	0	0	0	0	0	0	0	0	0	0	0	0	0	0	0	0	0	0	0	0	0	0	0	0	6.10443e-05	5.12867e-05	4.65698e-05	0
Bacteria	Spirochaetes	Spirochaetia	Spirochaetales	Spirochaetaceae	Treponema	Treponema_denticola	0	0	0	0	0	0	0	4.65243e-06	4.85433e-06	5.81428e-06	0	0	0	0	0	0	0	0	0	6.24289e-06	0	0	0	4.90225e-06	0	0	0	0	0	0	0	0	0	0	1.4467e-06	3.02209e-06	0	0	0	0	0	0	0
Bacteria	Spirochaetes	Spirochaetia	Spirochaetales	Spirochaetaceae	Treponema	Treponema_lecithinolyticum	0	0	0	0	0	0	0	0	0	0	0	0	0	0	0	0	0	0	0	1.38e-05	0	0	0	0	0	0	0	0	0	0	0	0	0	0	0	0	0	0	0	0	0	0	0
Bacteria	Spirochaetes	Spirochaetia	Spirochaetales	Spirochaetaceae	Treponema	Treponema_maltophilum	0	0	0	0	0	0	0	0	0	0	0	0	0	0	0	0	0	0	0	1.9092e-06	0	0	0	0	0	0	0	0	0	0	0	0	0	0	0	0	0	0	0	0	0	0	0
Bacteria	Spirochaetes	Spirochaetia	Spirochaetales	Spirochaetaceae	Treponema	Treponema_socranskii	0	0	0	0	0	0	0	0	0	0	0	0	0	0	0	0	0	0	0	1.62214e-06	0	0	0	8.04031e-07	0	0	0	0	0	0	0	0	0	0	0	0	0	0	0	0	0	0	0
Bacteria	Spirochaetes	Spirochaetia	Spirochaetales	Spirochaetaceae	Treponema	Treponema_sp_OMZ_838	0	0	0	0	0	0	0	9.83069e-07	0	0	0	0	0	0	0	0	0	0	0	1.89145e-06	0	0	0	0	0	0	0	0	0	0	0	0	0	0	0	0	0	0	0	0	0	0	0
Bacteria	Spirochaetes	Spirochaetia	Spirochaetales	Spirochaetaceae	Treponema	Treponema_vincentii	0	0	0	0	0	0	0	6.99458e-07	0	0	0	0	0	0	0	0	0	0	0	0	0	0	0	0	0	0	0	0	0	0	0	0	0	0	0	0	0	0	0	0	0	0	0
Bacteria	Actinobacteria	Actinobacteria	Actinomycetales	Actinomycetaceae	Trueperella	Trueperella_pyogenes	8.09299e-05	0.000186374	0.000137976	5.83332e-05	0.000393531	0.000404559	1.03528e-05	1.39963e-05	1.67669e-05	7.02086e-06	5.44362e-06	1.02414e-05	7.99874e-05	0.000163407	5.84417e-05	0	7.19674e-06	5.88705e-06	4.43425e-05	0.000180691	9.48374e-05	1.55081e-05	5.84255e-05	3.88317e-05	5.31219e-05	1.08072e-05	3.43678e-05	0.000119776	0.000309581	0.000142709	1.54802e-05	4.79648e-05	7.75985e-06	2.32944e-05	1.33323e-05	1.36226e-05	4.68594e-05	2.84729e-05	2.22771e-05	8.46371e-05	2.56836e-05	2.08806e-05	0.000472062
Bacteria	Proteobacteria	Betaproteobacteria	Neisseriales	Neisseriaceae	Uruburuella	Uruburuella_suis	0	0	0	0	0	0	0	0	0	0	0	0	0	0	0	0	0	0	0	0	0	0	0	0	0	0	0	0	0	0	0	0	0	0	0	0	0	0	0	0	0	0	0
Bacteria	Firmicutes	Negativicutes	Veillonellales	Veillonellaceae	Veillonella	Veillonella_atypica	4.53245e-05	0.000393674	0.000246673	0.000245261	0.000815205	0.000555331	9.49277e-05	9.7628e-05	0.000134092	0.000653613	0.000587247	0.00153661	0.000150426	0.000413578	0.000202573	0	0.000164125	4.96215e-05	0.000199373	0.00101641	0.000278744	0.000120664	0.000435493	0.000390478	5.11072e-05	2.45887e-05	3.49243e-05	0.000156328	0.000667504	0.000103528	3.34365e-05	0.000153676	2.86428e-05	5.27105e-05	1.89621e-05	7.58037e-06	0.000109059	0.000119805	0.000109889	0.000179895	7.36875e-05	0.000243422	0.000586504
Bacteria	Firmicutes	Negativicutes	Veillonellales	Veillonellaceae	Veillonella	Veillonella_dispar	0.000300005	0.00152355	0.00100666	0.00120504	0.00328098	0.00355584	0.0013038	0.00244452	0.0032102	0.00104752	0.00114363	0.00230904	0.000650946	0.00185112	0.000779108	0.000182128	0.00297293	0.00028705	0.00178955	0.00879934	0.00233238	0.000411689	0.00175508	0.00111155	0.000661407	0.000520356	0.00118311	0.00126721	0.00580454	0.00124157	0.000822288	0.00163735	0.000743428	0.000322879	5.51858e-05	6.81206e-05	0.000779213	0.000969022	0.000965285	0.00129828	0.000495361	0.00115016	0.00246917
Bacteria	Firmicutes	Negativicutes	Veillonellales	Veillonellaceae	Veillonella	Veillonella_infantium	0.000234309	0.0013465	0.000847278	0.000247228	0.000612122	0.000763049	0.000770426	0.00174396	0.00218068	0.000500843	0.000302241	0.00108158	0.000338198	0.000733014	0.000317576	8.76913e-05	0.00119496	9.25059e-05	0.000709251	0.0029944	0.00141316	9.89825e-05	0.000438917	0.000283097	0.000205051	9.19108e-05	0.000109717	0.000317886	0.00179138	0.00026882	0.000223571	0.000981972	0.000208069	0.000115672	1.32772e-05	2.05532e-05	0.000234169	0.000282215	0.000234407	0.000651609	0.000232713	0.000502318	0.000499467
Bacteria	Firmicutes	Negativicutes	Veillonellales	Veillonellaceae	Veillonella	Veillonella_parvula	0.000724138	0.00164619	0.00680354	0.024719	0.087684	0.106325	0.00449618	0.00640519	0.0106587	0.0607955	0.0581216	0.12158	0.00721005	0.0136367	0.00427606	0.00236277	0.00836066	0.00637027	0.0421367	0.122615	0.0895205	0.0172198	0.086229	0.066797	0.0310609	0.0313828	0.0118835	0.0131637	0.029437	0.0234594	0.0529786	0.0399775	0.0308636	0.0157154	0.00096845	0.000955585	0.00255542	0.00964305	0.00745344	0.0165901	0.00508798	0.0131397	0.00438272
Bacteria	Firmicutes	Negativicutes	Veillonellales	Veillonellaceae	Veillonella	Veillonella_rodentium	0	0	0	0	6.01188e-06	0	0	0	0	0	0	4.58537e-06	0	0	0	0	0	0	0	0	0	0	1.31871e-05	7.62491e-06	0	0	0	0	0	0	0	0	0	0	0	0	0	0	0	0	0	0	0
Bacteria	Firmicutes	Negativicutes	Veillonellales	Veillonellaceae	Veillonella	Veillonella_rogosae	0.000795353	0.0037262	0.00274751	0.00376642	0.00874222	0.00876294	0.00608431	0.011649	0.0164721	0.000833263	0.000984274	0.00203702	0.0020153	0.0044176	0.00260591	0.000308768	0.00153124	0.000158027	0.00239643	0.0127899	0.0042664	0.000932864	0.00461104	0.00290559	0.00220052	0.00129144	0.00412554	0.00115983	0.00438905	0.00178572	0.00176342	0.00698743	0.00187591	0.000143935	7.51299e-05	9.43466e-05	0.00229461	0.00287956	0.00286247	0.00354275	0.001281	0.00356103	0.00266806
Bacteria	Firmicutes	Negativicutes	Veillonellales	Veillonellaceae	Veillonella	Veillonella_sp_3_1_44	0.000182377	0.000383314	0.00276143	0.0011606	0.00451125	0.00544192	0.000288409	0.000427317	0.000800143	0.00717721	0.00660358	0.0087376	0.00108599	0.00240671	0.000842735	0.000223613	0.000816558	0.000658327	0.0084752	0.0255615	0.019025	0.000718267	0.00385531	0.00271074	0.0026329	0.00324266	0.00137299	0.00146024	0.00341066	0.00277531	0.00661516	0.00597793	0.0045387	0.00127761	4.88273e-05	8.19761e-05	0.000800773	0.00398678	0.00143245	0.00132941	0.000394171	0.00125164	0.000610685
Bacteria	Firmicutes	Negativicutes	Veillonellales	Veillonellaceae	Veillonella	Veillonella_sp_3310	0	0	0	1.26063e-05	2.19663e-05	0	0.00019236	3.4797e-05	0.000184542	0	0	0	0	0	0	0	0	0	0	0	7.39363e-05	0.000485756	0.000158607	0.000131454	0	0	0	0	0	0	0.000312368	0	0.000676821	0	0	0	0	0	0	0	0	0	0
Bacteria	Firmicutes	Negativicutes	Veillonellales	Veillonellaceae	Veillonella	Veillonella_sp_3627	0	0	0	0	0	0	0	0	0.000135717	0	0	0	0	0	0	0	0	0	0	0	0	0	0	0	0	0	0	0	0	0	0	0	0	0	0	0	0	0	0	0	0	0	0
Bacteria	Firmicutes	Negativicutes	Veillonellales	Veillonellaceae	Veillonella	Veillonella_sp_3891	0	0	0	0	0	0	7.94822e-05	1.47626e-05	0	0	0	0	0	0	0	0	0	0	0	0	0	0	0	0	0	0	0	0	0	0	0	0	0	0	0	0	0	0	0	0	0	0	0
Bacteria	Firmicutes	Negativicutes	Veillonellales	Veillonellaceae	Veillonella	Veillonella_sp_3913	0	0	6.81051e-05	0	0	0	0.000100379	7.11631e-05	0.00011275	0	0	0	0	0	0	0	0	0	0	0	0.000309288	0.000396058	0.000713212	0.000413234	0	0	0	0	0	0	0.00233393	0.00284855	0.00666941	0	2.88471e-06	0	0	0	0	0	0	0	0
Bacteria	Firmicutes	Negativicutes	Veillonellales	Veillonellaceae	Veillonella	Veillonella_sp_3960	0	0	0	0	0	0	0	0	0	0	0	0	0	0	0	0	0	0	0	0	6.20615e-05	0	0	0	0	0	0	0	0	0	0	0	0	0	0	0	0	0	0	0	0	0	0
Bacteria	Firmicutes	Negativicutes	Veillonellales	Veillonellaceae	Veillonella	Veillonella_sp_ACP1	0	0	0	0	0	0	0	0	0	0	0	8.45757e-05	0	0	0	0	0	0	1.92996e-05	3.52282e-05	3.056e-05	0	4.5498e-05	5.41957e-05	0	0	0	0	2.62717e-05	0	0	2.48199e-05	0	0	0	0	0	0	0	0	0	0	4.85016e-05
Bacteria	Firmicutes	Negativicutes	Veillonellales	Veillonellaceae	Veillonella	Veillonella_sp_AF13_2	9.73183e-05	0.000238886	0.00102446	0.00295422	0.0103919	0.0114141	0.000504991	0.000695952	0.00118799	0.00287271	0.00245213	0.00709548	0.0013696	0.0023189	0.000636284	0.000205304	0.000658891	0.000617073	0.00508932	0.0160142	0.0119334	0.00213558	0.0104036	0.0076852	0.00209422	0.00205965	0.000827465	0.00208967	0.00425449	0.00372047	0.00578094	0.00390783	0.00209006	0.0024209	0.000270029	0.000195508	0.000360889	0.00161348	0.00100724	0.00156577	0.000432775	0.0013503	0
Bacteria	Firmicutes	Negativicutes	Veillonellales	Veillonellaceae	Veillonella	Veillonella_sp_AF36_20BH	0.000130269	0.000705427	0.000986225	0.000969978	0.00217311	0.00417073	0.000259655	0.000383107	0.000695483	0.0017053	0.00221577	0.00468607	0.000554678	0.000677807	0.00025467	0.000150328	0.000527013	0.000423746	0.00379788	0.0127666	0.0103373	0.00055924	0.00335951	0.00238296	0.000916489	0	0	0.001306	0.0029931	0.00269602	0.00259711	0.00227836	0.00135556	0.0010678	5.33458e-05	7.63596e-05	0.000263111	0.00116447	0.000773986	0.000916686	0.000347559	0.000566722	0.000570683
Bacteria	Firmicutes	Negativicutes	Veillonellales	Veillonellaceae	Veillonella	Veillonella_sp_AS16	0	0	0	0	0	2.14237e-05	0	0	0	0	0	0	0	0	0	0	0	0	0	0	0	0	0	0	0	0	0	0	0	0	0	0	0	0	0	0	0	0	0	0	0	0	0
Bacteria	Firmicutes	Negativicutes	Veillonellales	Veillonellaceae	Veillonella	Veillonella_sp_CHU110	0	0	0	0	1.20228e-05	0	0	0	0	0	0	0	0	0	0	0	0	0	0	0	0	0.000712853	0.000302619	0.00031001	0	0	0	0	0	0	0	0	0	0	0	0	0	0	0	0	0	0	0
Bacteria	Firmicutes	Negativicutes	Veillonellales	Veillonellaceae	Veillonella	Veillonella_sp_CHU594	0	0.000101466	9.75794e-05	0.000101963	0.000113549	0.000990416	0	0	0	0	0	0	0	0	0	0	0	0	0	0.000110088	0.000886239	0.000826657	0.00178264	0.00103295	0	0	0	0	0	0	0.00421696	0.00322597	0.0120138	0	0	0	0	0	0	0	0	0	0
Bacteria	Firmicutes	Negativicutes	Veillonellales	Veillonellaceae	Veillonella	Veillonella_sp_CHU732	0	0	0	0	0	0	0	0	0	0	0	0	0	0	0	0	0	0	0	0	0	8.88236e-05	0.000101823	5.58001e-05	0	0	0	0	0	0	0	0	0	0	0	0	0	0	0	0	0	0	0
Bacteria	Firmicutes	Negativicutes	Veillonellales	Veillonellaceae	Veillonella	Veillonella_sp_CHU740	0	0	0	0	0	0	0	0	0	0	0	0	0	0	0	0	0	0	0	0	0	0.000408141	0.000161395	0.000149113	0	0	0	0	0	0	0	0	0	0	0	0	0	0	0	0	0	0	0
Bacteria	Firmicutes	Negativicutes	Veillonellales	Veillonellaceae	Veillonella	Veillonella_sp_CNR_79_14	0	0	9.02172e-05	0	0	0	0.000163116	0.000148164	0.000221741	0	0	0	0	0	0	0	0	0	0	0	0.00036508	0.000912134	0.00149468	0.000806124	0	0	1.66679e-05	0	0	0	0.00376091	0.00319561	0.0087702	0	0	0	0	0	0	0	0	0	0
Bacteria	Firmicutes	Negativicutes	Veillonellales	Veillonellaceae	Veillonella	Veillonella_sp_DNF00869	0	0	9.06094e-05	0	0	0	0	0	0	0	0	0	0	0	0	0	0	0	0	0	0.000378224	0.00134621	0.00277403	0.00152139	0	0	0	0	0	0	0.00255661	0	0.0071886	0	0	0	0	0	0	0	0	0	0
Bacteria	Firmicutes	Negativicutes	Veillonellales	Veillonellaceae	Veillonella	Veillonella_sp_ICM51a	0	0	0	0	0	0	0	0	0	0	0	4.57191e-05	0	0	0	0	0	0	0	2.49533e-05	0	0	5.49768e-05	0	0	0	0	0	0	0	0	0	0	0	0	0	0	0	0	0	0	0	0.00040187
Bacteria	Firmicutes	Negativicutes	Veillonellales	Veillonellaceae	Veillonella	Veillonella_sp_oral_taxon_158_str_F0412	0.000588747	0.00270922	0.00194691	0.00260424	0.00523738	0.00604379	0.00470827	0.00859972	0.0124571	0.000520928	0.00043823	0.000893694	0.00162176	0.00415311	0.00202632	0.000303055	0.00137192	0.000126332	0.00234212	0.0122904	0.00350832	0.000351577	0.00174223	0.00124778	0.00149643	0.000979871	0.00288824	0.000713205	0.00250595	0.000926725	0.00158587	0.00535848	0.00156462	0.000220249	9.74511e-05	0.000115683	0.00190587	0.00238759	0.00241835	0.00302041	0.00116447	0.00300038	0.00308518
Bacteria	Firmicutes	Negativicutes	Veillonellales	Veillonellaceae	Veillonella	Veillonella_sp_oral_taxon_780_str_F0422	0	0	9.94494e-05	0	0	0	0	0	0	0	0	0	0	0	0	0	0	0	0	8.9868e-05	0.00068901	0.00111883	0.00168386	0.000963505	1.7422e-05	0	0	0	0	0	0.00305504	0.00324312	0.00676173	0	0	0	0	0	0	0	0	0	0
Bacteria	Firmicutes	Negativicutes	Veillonellales	Veillonellaceae	Veillonella	Veillonella_sp_S13053_19	0.00038872	0.00227459	0.00139794	0.00128075	0.00305064	0.0028798	0.00255549	0.00429421	0.00601737	0.000426784	0.000336697	0.000973811	0.00083131	0.00223672	0.00104537	0.000131537	0.000654147	0.000100901	0.00117302	0.00650922	0.0013782	0.000203822	0.00104022	0.00063794	0.00109495	0.000766246	0.00176068	0.00057333	0.00209587	0.000687598	0.00181021	0.00366641	0.0019307	0.000312993	5.74784e-05	7.64838e-05	0.00141342	0.00159474	0.00177181	0.00201262	0.000853111	0.00209109	0.00152575
Bacteria	Firmicutes	Negativicutes	Veillonellales	Veillonellaceae	Veillonella	Veillonella_sp_S13054_11	0	0.000113318	0.000576957	0.00316385	0.0144863	0.0129457	0.000423679	0.000484587	0.000815362	0.00759999	0.00782114	0.0148325	0.00051805	0.000734679	0.000270837	0.000310905	0.000983713	0.00076559	0.00708057	0.0207754	0.0157008	0.00598571	0.0296441	0.023456	0.00298918	0.00329276	0.00130892	0.00124128	0.00257105	0.00219527	0.00655972	0.00470698	0.00438574	0.00222317	0.000145596	0.000155634	0.000272631	0.00118094	0.000819219	0.00123234	0.000397472	0.000850254	0.000431834
Bacteria	Firmicutes	Negativicutes	Veillonellales	Veillonellaceae	Veillonella	Veillonella_sp_T11011_6	0	0.000404938	0.000227137	0.000380913	0.000473872	0.000715797	0.00044341	0.000741161	0.00107787	0.000300444	0.000211128	0.00114287	0.000214289	0.000634496	0.000240354	9.65311e-05	0.00211649	0.000145423	0.000391809	0.000922922	0.000860604	0.000286313	0.000937916	0.000650864	0.000476004	0.000430947	0.000447282	0.000501885	0.00227508	0.000317587	0.000721659	0.000572216	0.000449257	5.84771e-05	1.55379e-05	2.01977e-05	0.000193273	0.000188967	0.000179104	0.000416887	0.000177464	0.00032373	0.000835846
Bacteria	Firmicutes	Negativicutes	Veillonellales	Veillonellaceae	Veillonella	Veillonella_sp_T14073_2	0.000170491	0.00128022	0.000627974	0.00036849	0.000770861	0.0006977	0.00142622	0.00286201	0.00369047	0.000108174	0.000145785	0.000248302	0.000238683	0.000543584	0.000287239	5.22279e-05	0.000723897	6.06767e-05	0.000249759	0.00163842	0.0002865	6.97676e-05	0.000429252	0.000287178	0.000217822	0.00017246	0.000264217	0.000197026	0.00115615	0.000178017	0.000156985	0.000618157	0.000167222	2.67346e-05	1.60242e-05	1.35025e-05	0.000363195	0.000538014	0.000330278	0.000439949	0.00017341	0.000483538	0.00063514
Bacteria	Firmicutes	Negativicutes	Veillonellales	Veillonellaceae	Veillonella	Veillonella_sp_T34266_5	0	0	0	0	0	0	0	0	0	0	0	5.10978e-05	0	5.91649e-05	0	0	2.4078e-05	0	2.81216e-05	6.01816e-05	1.93425e-05	1.95442e-05	4.5814e-05	2.49133e-05	0	0	0	0	5.78879e-05	0	0	0	0	0	0	0	0	0	0	0	0	0	6.97692e-05
Bacteria	Firmicutes	Negativicutes	Veillonellales	Veillonellaceae	Veillonella	Veillonella_sp_VA137	0	0	0	0	0	0	2.03149e-05	1.26153e-05	1.88576e-05	0	0	0	0	0	0	0	0	0	0	0	0	8.42388e-05	2.34443e-05	2.80474e-05	0	0	0	0	0	0	0	0	0	0	0	0	0	0	0	0	0	0	0
Bacteria	Firmicutes	Negativicutes	Veillonellales	Veillonellaceae	Veillonella	Veillonella_sp_VA139	0	0	0	0	0	0	0	0	0	0	0	0	0	0	0	0	0	0	0	0	2.53211e-05	0	0	0	0	0	0	0	0	0	0	0	0	0	0	0	0	0	0	0	0	0	0
Bacteria	Firmicutes	Negativicutes	Veillonellales	Veillonellaceae	Veillonella	Veillonella_sp_VA141	0	0	0	6.37432e-05	0.000100555	0.000673752	0	0.00011482	0	0	0	0	0	0	0	0	0	0	0	0.000101188	0.000799141	0.00033721	0.000713389	0.0003737	0	0	0	0	0	0	0.00244428	0	0.00665281	0	0	0	0	0	0	0	0	0	0
Bacteria	Firmicutes	Negativicutes	Veillonellales	Veillonellaceae	Veillonella	Veillonella_sp_VA142	0	0	0	0	0	0	0	0	0	0	0	0	0	0	0	0	0	0	0	0	0	7.40781e-05	4.26413e-05	3.54919e-05	0	0	0	0	0	0	0	0	0	0	0	0	0	0	0	0	0	0	0
Bacteria	Firmicutes	Negativicutes	Veillonellales	Veillonellaceae	Veillonella	Veillonella_tobetsuensis	0.000230234	0.000841138	0.00045289	0.000362744	0.000690739	0.00161074	0.000733038	0.000896452	0.00120168	9.96488e-05	0.000119153	0.000309358	0.000167098	0.00034799	0.000217537	3.19338e-05	0.000215267	5.49295e-05	0.000108284	0.000433038	0.000280414	4.92229e-05	0.000176592	0.000140742	0.000462938	0.000219488	0.000724283	0.000414355	0.00129723	0.00044583	0.000297577	0.0014408	0.000364067	1.54248e-05	2.29435e-05	1.1025e-05	0.000305953	0.000443191	0.000242605	0.000493905	0.000280547	0.000444901	8.28446e-05
Bacteria	Proteobacteria	Gammaproteobacteria	Vibrionales	Vibrionaceae	Vibrio	Vibrio_parahaemolyticus	0	0	0	0	0	0	0	0	0	0	0	0	0	0	0	0	0	0	0	0	0	0	0	0	6.81969e-05	0	0	0	0	0	0	0	0	0	0	0	0	0	0	0	0	0	0
Bacteria	Proteobacteria	Gammaproteobacteria	Xanthomonadales	Xanthomonadaceae	Xanthomonas	Xanthomonas_campestris	0	1.42477e-05	0	0	0.000106648	0	0	1.78041e-05	0	0	5.29614e-05	4.34283e-07	0	4.43756e-05	0	0	1.19959e-05	0	0	2.0765e-05	0	0	9.50221e-06	0	3.78218e-06	1.63257e-05	7.45735e-07	4.68465e-07	2.35605e-05	1.34889e-06	0	2.2067e-05	0	1.45659e-06	5.90953e-05	2.98354e-06	0	1.8213e-05	0	0	6.24395e-05	0	0
Bacteria	Actinobacteria	Actinobacteria	Micrococcales	Promicromonosporaceae	Xylanimonas	Xylanimonas_cellulosilytica	0.000200153	0.000330884	0.000310207	0.000234944	0.000153082	0.000186263	0.000347851	0.000267156	0.000539354	0.0005824	0.000162023	0.00194364	7.37698e-05	0.000147799	0.000170631	0.000126188	0.000521629	0.000228963	9.86692e-05	0.000220177	0.000286642	0.000314758	0.000585962	0.000793196	0.0007406	0.00054463	0.000812647	4.17643e-05	6.41199e-05	9.10324e-05	0.000712273	0.00216632	0.00066455	0.000219265	3.33304e-05	6.55175e-05	0.000178259	0.000150006	0.000231847	0.000267134	0.000130471	0.000142913	0.00036011
[truncated: 2 more columns]

## Sheet: Table S2
Table S2: Sequencing profile of controls
Species	NC-1	NC-2	PC
Actinobaculum_sp_oral_taxon_183_str_F0552	0.00479218	0.024042	0
Actinomyces_gerencseriae	0	0.00714825	0
Actinomyces_massiliensis	0	0.010406	0
Actinomyces_naeslundii	0.00402881	0.0161901	0
Actinomyces_oris	0.0256202	0.0513258	0
Actinomyces_sp_oral_taxon_448_str_F0400	0	0.0152892	0
Alcaligenes_faecalis	0.00775984	0	0
Bacillus_coagulans	0	0	5.56481e-07
Bradyrhizobium_sp_BTAi1	0	0	1.35634e-07
Candida_albicans	0	0	0.000154334
Capnocytophaga_gingivalis	0.0169791	0	0
Capnocytophaga_sputigena	0.0123492	0	0
Cardiobacterium_hominis	0.027393	0	0
Corynebacterium_durum	0	0.0061908	0
Corynebacterium_matruchotii	0.00660715	0.0507433	5.5376e-07
Escherichia_albertii	0	0	6.152e-06
Escherichia_coli	0	0	0.208334
Escherichia_fergusonii	0	0	2.421e-06
Escherichia_sp_B1147	0	0	1.39548e-06
Escherichia_sp_MOD1_EC7003	0	0	4.50317e-06
Haemophilus_parainfluenzae	0.102441	0.260808	3.44301e-06
Klebsiella_pneumoniae	0	0	2.88924e-06
Lactobacillus_fermentum	0	0	0.385485
Lactobacillus_mucosae	0	0	0.000490951
Lautropia_mirabilis	0.0452184	0.0283239	3.95894e-07
Malassezia_restricta	0.00124195	0	2.22444e-07
Mycolicibacterium_iranicum	0	0	1.11951e-07
Mycolicibacterium_smegmatis	0	0	2.25224e-05
Neisseria_elongata	0.0612226	0.0110852	0
Neisseria_sicca	0.140939	0.0955131	2.69622e-06
Neisseria_sp_HMSC059F02	0.0151877	0	0
Neisseria_sp_HMSC072F04	0.0594633	0	0
Paracoccus_sphaerophysae	0	0	3.61366e-07
Porphyromonas_sp_KLE_1280	0	0	6.80458e-07
Porphyromonas_sp_oral_taxon_279_str_F0450	0.00743818	0.0104355	0
Ralstonia_insidiosa	0.00148061	0	0
Ralstonia_mannitolilytica	0.0244468	0	6.1122e-07
Ralstonia_pickettii	0.0670585	0	3.43962e-06
Ralstonia_sp_GX3_BWBA	0.00570688	0	2.03761e-07
Ralstonia_sp_NFACC01	0.00218831	0	0
Ralstonia_sp_TCR112	0.0105073	0	3.23493e-07
Ralstonia_sp_UNC404CL21Col	0.0730294	0.0410405	3.0176e-06
Rothia_aeria	0	0.0130089	1.24923e-06
Rothia_dentocariosa	0	0.0185024	4.79388e-06
Salmonella_enterica	0	0	2.25509e-06
Schaalia_odontolytica	0.0458008	0.0110511	0
Selenomonas_noxia	0	0.00428645	0
Shigella_boydii	0	0	1.66329e-05
Shigella_dysenteriae	0	0	1.86689e-05
Shigella_flexneri	0	0	1.63987e-05
Shigella_sonnei	0	0	2.22416e-05
Sphingomonas_echinoides	0	0	2.60701e-06
Sphingomonas_paucimobilis	0.019806	0	0
Sphingomonas_sp_Ant_H11	0	0	7.58397e-07
Sphingomonas_sp_TF3	0	0	3.74173e-07
Staphylococcus_aureus	0	0	0.148577
Stenotrophomonas_maltophilia	0.00506143	0	0
Streptococcus_agalactiae	0	0	0.158487
Streptococcus_mutans	0	0	0.0983241
Streptococcus_oralis	0	0.0865266	5.02029e-06
Streptococcus_sanguinis	0.134396	0.0755461	0
Veillonella_parvula	0.0718363	0.162537	0

## Sheet: Table S3
Table S3: Number of reads for each sample
SampleID	Reads
D2-1-NA	8742815
D2-2-NA	6773155
D2-4-NA	4820144
D2-5-NA	4654236
D2-6-NA	5544292
D2-8-NA	5702694
D2-9-NA	5650771
D2-11-NA	7062282
D2-12-NA	6256509
D2-13-NA	6844515
D2-14-NA	5618182
D2-16-NA	5128208
D2-17-NA	6889313
D2-19-NA	5579291
D2-20-NA	6242399
D2-1-Sn	7395366
D2-2-Sn	6700317
D2-4-Sn	7311262
D2-5-Sn	16187669
D2-6-Sn	5716166
D2-8-Sn	7304083
D2-9-Sn	5294151
D2-11-Sn	7034654
D2-12-Sn	23581008
D2-13-Sn	5855608
D2-14-Sn	7305927
D2-16-Sn	6701424
D2-17-Sn	6510206
D2-19-Sn	6108973
D2-20-Sn	5008139
D2-1-Zn	6468344
D2-2-Zn	6429195
D2-4-Zn	4876195
D2-5-Zn	5486688
D2-6-Zn	5833962
D2-8-Zn	5786353
D2-9-Zn	3935616
D2-11-Zn	5106243
D2-12-Zn	7276412
D2-13-Zn	7301420
D2-14-Zn	7041773
D2-16-Zn	6413824
D2-17-Zn	6131198
D2-19-Zn	7573590
D2-20-Zn	5377231
NC-1	11840
NC-2	22526
PC	17582634

## Sheet: Table S4
Table S4: Species with differential abundance across the treatment methods. Only species with a mean relative abundance of > 0.001 (0.1%) across all samples were used for comparison. The p-values were calculated using the paired-sample Wilcoxon test and are FDR-adjusted: ns: not significant; .: p ≤ 0.10; *: p ≤ 0.05; **: p ≤ 0.01.
Species	estimate	group1	group2	statistic	p.adj	p.adj.signif
Schaalia_odontolytica	0.000456113	ZN	SN	115	0.002	**
Streptococcus_pseudopneumoniae	-0.00551785	PBS	SN	9	0.006	**
Streptococcus_sp_HMSC062D07	-0.0009402	PBS	ZN	13	0.008	**
Streptococcus_sp_HMSC062D07	-0.000862823	PBS	SN	12	0.008	**
Haemophilus_sp_CCUG_60358	0.00210086	PBS	SN	109	0.01	**
Neisseria_mucosa	0.00548555	PBS	SN	109	0.01	**
Haemophilus_parainfluenzae	0.105859	PBS	SN	108	0.013	*
Neisseria_mucosa	0.00508196	PBS	ZN	105	0.013	*
Neisseria_sp_HMSC068C04	0.00103451	PBS	SN	108	0.013	*
Streptococcus_timonensis	-0.00112029	PBS	SN	7	0.014	*
Streptococcus_infantis	-0.0115268	PBS	SN	13	0.016	*
Veillonella_rogosae	-0.000993368	PBS	ZN	15	0.019	*
Veillonella_rogosae	-0.00216609	PBS	SN	17	0.019	*
Neisseria_subflava	0.0156107	PBS	SN	106	0.02	*
Neisseria_meningitidis	0.00161325	PBS	SN	101	0.027	*
Neisseria_meningitidis	0.00090577	ZN	SN	102	0.027	*
Neisseria_sp_HMSC078C12	0.0006352	PBS	SN	101	0.027	*
Neisseria_sp_HMSC078C12	0.000374481	ZN	SN	101	0.027	*
Haemophilus_parainfluenzae	0.0505634	PBS	ZN	97	0.035	*
Haemophilus_parainfluenzae	0.0523574	ZN	SN	99	0.035	*
Haemophilus_sp_CCUG_60358	0.00108845	PBS	ZN	99	0.038	*
Neisseria_sp_HMSC056A03	0.00085513	PBS	SN	103	0.038	*
Neisseria_sp_HMSC068C04	0.000774878	ZN	SN	99	0.038	*
Streptococcus_gordonii	-0.0130177	PBS	SN	21	0.038	*
Streptococcus_gordonii	-0.00979862	ZN	SN	19	0.038	*
Veillonella_dispar	-0.00104927	PBS	SN	17	0.038	*
Streptococcus_timonensis	-0.000384324	PBS	ZN	17	0.042	*
Neisseria_sp_GT4A_CT1	0.00161138	PBS	ZN	61	0.044	*
Prevotella_sp_oral_taxon_473_str_F0040	0.000284768	ZN	SN	102	0.045	*
Streptococcus_infantis	-0.0037306	PBS	ZN	22	0.045	*
Streptococcus_pseudopneumoniae	-0.00207044	PBS	ZN	22	0.045	*
Veillonella_sp_S13053_19	-0.000327369	PBS	ZN	20	0.045	*
Veillonella_sp_S13053_19	-0.000796854	PBS	SN	22	0.045	*
Gemella_sanguinis	-0.000500704	PBS	ZN	23	0.053	.
Gemella_sanguinis	-0.00115362	PBS	SN	22	0.053	.
Neisseria_flavescens	0.00669507	PBS	SN	101	0.053	.
Neisseria_flavescens	0.00296124	ZN	SN	97	0.053	.
Neisseria_sp_HMSC064D07	0.000880263	PBS	SN	100	0.053	.
Neisseria_sp_HMSC064D07	0.000414222	ZN	SN	97	0.053	.
Neisseria_sp_HMSC066H01	0.000551978	PBS	ZN	97	0.053	.
Neisseria_sp_HMSC066H01	0.00118374	PBS	SN	99	0.053	.
Prevotella_sp_oral_taxon_473_str_F0040	0.000280329	PBS	SN	97	0.053	.
Veillonella_sp_oral_taxon_158_str_F0412	-0.000617172	PBS	ZN	23	0.053	.
Veillonella_sp_oral_taxon_158_str_F0412	-0.00136632	PBS	SN	22	0.053	.
Neisseria_sp_HMSC069H12	0.000806031	PBS	SN	101	0.054	.
Neisseria_sp_HMSC073G10	0.00101852	PBS	SN	101	0.054	.
Streptococcus_oralis	-0.082231	PBS	SN	19	0.054	.
Neisseria_perflava	0.00111513	PBS	SN	60	0.055	.
Haemophilus_sp_CCUG_60358	0.000757645	ZN	SN	93	0.064	.
Haemophilus_sp_HMSC61B11	0.0100841	PBS	SN	89	0.071	.
Neisseria_sp_HMSC078C12	0.000379108	PBS	ZN	92	0.073	.
Haemophilus_sp_HMSC71H05	0.00107926	PBS	SN	99	0.077	.
Neisseria_sicca	0.0152103	PBS	SN	98	0.091	.
Neisseria_subflava	0.00979852	ZN	SN	93	0.096	.
Haemophilus_sp_HMSC61B11	0.00567764	ZN	SN	82	0.103	ns
Neisseria_sp_HMSC072C05	0.00041288	PBS	SN	97	0.106	ns
Rothia_aeria	-0.000253175	PBS	SN	23	0.106	ns
Veillonella_dispar	-0.000336302	PBS	ZN	28	0.109	ns
Neisseria_sp_HMSC075C10	0.00125435	PBS	SN	86	0.115	ns
Streptococcus_oralis	-0.0289798	PBS	ZN	29	0.125	ns
Neisseria_sp_HMSC074B07	0.0010514	PBS	SN	65	0.136	ns
Granulicatella_sp_HMSC30F09	-0.000438492	PBS	ZN	25	0.144	ns
Streptococcus_sp_263_SSPC	-0.000933723	PBS	ZN	25	0.144	ns
Neisseria_sp_HMSC074B07	0.00114278	PBS	ZN	52	0.15	ns
Neisseria_flavescens	0.00250677	PBS	ZN	86	0.151	ns
Neisseria_sp_HMSC059F02	0.000591123	PBS	ZN	10	0.159	ns
Neisseria_sp_HMSC059F02	0.000487143	PBS	SN	14	0.159	ns
Granulicatella_sp_HMSC30F09	-0.000871968	PBS	SN	31	0.16	ns
Rothia_aeria	-0.00032529	PBS	ZN	31	0.16	ns
Morococcus_cerebrosus	0.000839476	PBS	ZN	70	0.162	ns
Morococcus_cerebrosus	-0.000901906	ZN	SN	18	0.162	ns
Granulicatella_sp_HMSC31F03	-0.000574561	PBS	ZN	26	0.166	ns
Streptococcus_oralis	-0.0349491	ZN	SN	35	0.169	ns
Haemophilus_haemolyticus	0.0013402	PBS	SN	88	0.182	ns
Haemophilus_haemolyticus	0.000872982	ZN	SN	88	0.182	ns
Haemophilus_sp_HMSC71H05	0.000433909	ZN	SN	88	0.182	ns
Neisseria_sicca	0.0273996	PBS	ZN	88	0.182	ns
Neisseria_sp_HMSC073G10	0.000881491	ZN	SN	88	0.182	ns
Streptococcus_sp_263_SSPC	-0.00100323	PBS	SN	32	0.182	ns
Haemophilus_sp_HMSC71H05	0.000621286	PBS	ZN	84	0.188	ns
Neisseria_sp_HMSC066H01	0.000476816	ZN	SN	84	0.188	ns
Streptococcus_infantis	-0.00576246	ZN	SN	36	0.188	ns
Granulicatella_sp_HMSC31F03	-0.00084523	PBS	SN	33	0.202	ns
Veillonella_sp_3_1_44	-0.000675638	PBS	ZN	33	0.202	ns
Veillonella_sp_3_1_44	-0.000971924	PBS	SN	29	0.202	ns
Veillonella_sp_S13054_11	-0.000569365	PBS	ZN	36	0.208	ns
Veillonella_sp_S13054_11	-0.000486399	PBS	SN	31	0.208	ns
Veillonella_sp_S13054_11	-0.000350377	ZN	SN	37	0.208	ns
Neisseria_sp_GT4A_CT1	0.00073322	PBS	SN	50	0.213	ns
Neisseria_sp_HMSC070H10	0.00109075	PBS	SN	50	0.213	ns
Neisseria_sp_HMSC070H10	0.000929867	ZN	SN	51	0.213	ns
Prevotella_nanceiensis	-0.00184788	PBS	SN	28	0.219	ns
Streptococcus_australis	-0.000253695	PBS	SN	29	0.226	ns
Streptococcus_australis	-0.000242365	ZN	SN	34	0.226	ns
Veillonella_dispar	-0.000448714	ZN	SN	38	0.229	ns
Capnocytophaga_gingivalis	0.000830482	ZN	SN	91	0.25	ns
Haemophilus_influenzae	0.000859991	ZN	SN	91	0.25	ns
Neisseria_sp_HMSC069H12	0.000299843	PBS	ZN	84	0.252	ns
Neisseria_sp_HMSC069H12	0.000277251	ZN	SN	81	0.252	ns
Streptococcus_australis	0.000139834	PBS	ZN	81	0.252	ns
Granulicatella_adiacens	-0.00034527	PBS	ZN	30	0.254	ns
Granulicatella_adiacens	-0.00044286	PBS	SN	35	0.254	ns
Neisseria_sp_HMSC056A03	0.000296823	ZN	SN	85	0.254	ns
Haemophilus_sp_HMSC61B11	0.00537888	PBS	ZN	71	0.258	ns
Neisseria_sp_HMSC056A03	0.000413811	PBS	ZN	80	0.277	ns
Streptococcus_sp_HMSC072D07	-0.000980134	PBS	SN	2	0.28	ns
Veillonella_parvula	-0.00614171	PBS	ZN	36	0.282	ns
Veillonella_parvula	-0.00397915	PBS	SN	35	0.282	ns
Veillonella_sp_AF13_2	-0.000866105	PBS	ZN	36	0.282	ns
Veillonella_sp_AF13_2	-0.000601236	PBS	SN	35	0.282	ns
Veillonella_sp_AF36_20BH	-0.0005566	PBS	ZN	36	0.282	ns
Veillonella_sp_AF36_20BH	-0.000418824	PBS	SN	33	0.282	ns
Haemophilus_sp_HMSC061E01	0.000934884	PBS	SN	90	0.284	ns
Streptococcus_mitis	-0.00717146	ZN	SN	30	0.284	ns
Streptococcus_parasanguinis	-0.000462829	PBS	SN	30	0.284	ns
Neisseria_sp_HMSC064D07	0.000209918	PBS	ZN	70	0.286	ns
Streptococcus_timonensis	-0.000637108	ZN	SN	35	0.286	ns
Neisseria_perflava	0.000695479	ZN	SN	48	0.296	ns
Neisseria_sp_HMSC075C10	0.000587459	ZN	SN	83	0.312	ns
Prevotella_nanceiensis	-0.000767792	PBS	ZN	37	0.312	ns
Rothia_mucilaginosa	0.00122758	PBS	ZN	83	0.312	ns
Rothia_mucilaginosa	-0.00158689	ZN	SN	32	0.312	ns
Streptococcus_sp_HMSC072D07	-0.000956886	ZN	SN	4	0.312	ns
Porphyromonas_sp_KLE_1280	-0.00243971	PBS	SN	31	0.321	ns
Porphyromonas_sp_oral_taxon_279_str_F0450	-0.00221688	PBS	SN	31	0.321	ns
Haemophilus_influenzae	0.000298257	PBS	ZN	78	0.33	ns
Haemophilus_influenzae	0.000496399	PBS	SN	80	0.33	ns
Haemophilus_sp_HMSC068C11	0.00019574	PBS	ZN	82	0.344	ns
Haemophilus_sp_HMSC068C11	0.000726064	PBS	SN	83	0.344	ns
Neisseria_sp_HMSC064F03	0.00087214	PBS	ZN	68	0.346	ns
Neisseria_sp_HMSC064F03	0.00146595	PBS	SN	76	0.346	ns
Neisseria_sp_HMSC064F03	0.00102523	ZN	SN	68	0.346	ns
Gemella_haemolysans	-0.000178906	PBS	ZN	41	0.359	ns
Gemella_haemolysans	-0.000377565	PBS	SN	42	0.359	ns
Gemella_haemolysans	0.000254437	ZN	SN	77	0.359	ns
Neisseria_mucosa	0.00137096	ZN	SN	77	0.359	ns
Veillonella_sp_3_1_44	-0.000391331	ZN	SN	43	0.359	ns
Neisseria_sp_HMSC072F04	0.000521408	PBS	SN	88	0.363	ns
Neisseria_sp_HMSC077D05	0.000103682	PBS	SN	88	0.363	ns
Neisseria_sp_HMSC064E01	0.000228609	PBS	ZN	81	0.378	ns
Neisseria_sp_HMSC064E01	0.000254675	PBS	SN	83	0.378	ns
Neisseria_sp_HMSC072C05	0.000393918	ZN	SN	81	0.378	ns
Neisseria_sp_HMSC077D05	0.000112742	PBS	ZN	81	0.378	ns
Porphyromonas_sp_oral_taxon_279_str_F0450	-0.00338313	ZN	SN	39	0.378	ns
Streptococcus_mitis	-0.0052193	PBS	SN	39	0.378	ns
Actinomyces_oris	-0.000268053	PBS	ZN	44	0.389	ns
Actinomyces_oris	0.000217641	PBS	SN	81	0.389	ns
Actinomyces_oris	0.00035002	ZN	SN	80	0.389	ns
Haemophilus_haemolyticus	0.000306285	PBS	ZN	76	0.389	ns
Neisseria_meningitidis	0.000753099	PBS	ZN	76	0.389	ns
Porphyromonas_sp_KLE_1280	-0.00138329	PBS	ZN	44	0.389	ns
Porphyromonas_sp_KLE_1280	-0.00318302	ZN	SN	41	0.389	ns
Veillonella_sp_S13053_19	-0.000272119	ZN	SN	44	0.389	ns
Streptococcus_sp_HMSC072D07	-0.000391071	PBS	ZN	6	0.402	ns
Fusobacterium_periodonticum	-0.00386046	PBS	ZN	33	0.405	ns
Neisseria_elongata	0.000477329	PBS	SN	87	0.405	ns
Gemella_morbillorum	-0.000215145	PBS	ZN	33	0.416	ns
Gemella_morbillorum	-0.000133299	PBS	SN	40	0.416	ns
Haemophilus_sp_HMSC061E01	0.000569446	PBS	ZN	75	0.421	ns
Haemophilus_sp_HMSC061E01	0.000620157	ZN	SN	78	0.421	ns
Neisseria_sp_HMSC068C04	0.000370769	PBS	ZN	75	0.421	ns
Veillonella_parvula	-0.0020402	ZN	SN	45	0.421	ns
Capnocytophaga_gingivalis	0.000720204	PBS	SN	79	0.454	ns
Neisseria_subflava	0.00567466	PBS	ZN	74	0.454	ns
Porphyromonas_sp_oral_taxon_279_str_F0450	-0.0011141	PBS	ZN	46	0.454	ns
Prevotella_melaninogenica	-0.00128783	PBS	SN	37	0.454	ns
Prevotella_melaninogenica	-0.00109374	ZN	SN	41	0.454	ns
Schaalia_odontolytica	-0.000266856	PBS	ZN	46	0.454	ns
Schaalia_odontolytica	0.00030276	PBS	SN	77	0.454	ns
Streptococcus_pneumoniae	-0.000178807	PBS	SN	41	0.454	ns
Streptococcus_pneumoniae	-0.00010308	ZN	SN	38	0.454	ns
Veillonella_rogosae	-0.000676625	ZN	SN	46	0.454	ns
Veillonella_sp_AF13_2	-0.000335289	ZN	SN	46	0.454	ns
Gemella_sanguinis	-0.000308022	ZN	SN	47	0.489	ns
Granulicatella_adiacens	-0.000126376	ZN	SN	47	0.489	ns
Streptococcus_mitis	-0.00198464	PBS	ZN	47	0.489	ns
Fusobacterium_periodonticum	-0.00469876	PBS	SN	42	0.495	ns
Lautropia_mirabilis	-0.000866955	PBS	ZN	42	0.495	ns
Lautropia_mirabilis	-0.00107639	ZN	SN	41	0.495	ns
Leptotrichia_sp_oral_taxon_215_str_W9775	-0.000181926	PBS	ZN	42	0.495	ns
Leptotrichia_sp_oral_taxon_215_str_W9775	0.000103419	ZN	SN	79	0.495	ns
Eikenella_corrodens	0.000260484	ZN	SN	85	0.507	ns
Veillonella_sp_oral_taxon_158_str_F0412	-0.000379224	ZN	SN	48	0.524	ns
Fusobacterium_nucleatum	-0.000488423	PBS	ZN	27	0.526	ns
Fusobacterium_nucleatum	-0.000457519	PBS	SN	22	0.526	ns
Morococcus_cerebrosus	0.000595403	PBS	SN	55	0.529	ns
Neisseria_sp_HMSC075C10	0.000426589	PBS	ZN	55	0.529	ns
Neisseria_sp_HMSC063B05	0.000330979	PBS	ZN	15	0.554	ns
Neisseria_sp_HMSC063B05	0.000663536	PBS	SN	18	0.554	ns
Neisseria_sp_HMSC063B05	0.000527162	ZN	SN	14	0.554	ns
Neisseria_sp_HMSC075C12	0.00048547	ZN	SN	41	0.555	ns
Gemella_morbillorum	-5.968e-05	ZN	SN	49	0.561	ns
Granulicatella_sp_HMSC31F03	-0.000253884	ZN	SN	49	0.561	ns
Neisseria_elongata	0.000249019	PBS	ZN	72	0.561	ns
Neisseria_elongata	5.94672e-05	ZN	SN	71	0.561	ns
Veillonella_sp_AF36_20BH	-9.92251e-05	ZN	SN	43	0.572	ns
Fusobacterium_nucleatum	0.000220947	ZN	SN	54	0.576	ns
Capnocytophaga_sputigena	-0.000164657	PBS	ZN	49	0.599	ns
Capnocytophaga_sputigena	-0.000150783	PBS	SN	47	0.599	ns
Capnocytophaga_sputigena	-0.000114132	ZN	SN	50	0.599	ns
Neisseria_sicca	-0.000718692	ZN	SN	50	0.599	ns
Streptococcus_pseudopneumoniae	-0.000473414	ZN	SN	50	0.599	ns
Neisseria_sp_HMSC070E12	0.00139661	ZN	SN	9	0.603	ns
Neisseria_sp_HMSC15G01	0.00186879	PBS	ZN	22	0.61	ns
Neisseria_sp_HMSC15G01	0.00111289	PBS	SN	30	0.61	ns
Neisseria_sp_HMSC064F04	0.000158714	PBS	ZN	17	0.624	ns
Neisseria_sp_HMSC070H10	0.000240582	PBS	ZN	39	0.625	ns
Granulicatella_sp_HMSC30F09	-0.00017004	ZN	SN	51	0.639	ns
Lautropia_mirabilis	-0.000316846	PBS	SN	51	0.639	ns
Leptotrichia_sp_oral_taxon_215_str_W9775	4.68482e-05	PBS	SN	69	0.639	ns
Neisseria_sp_HMSC077D05	3.7844e-05	ZN	SN	69	0.639	ns
Streptococcus_pneumoniae	4.00156e-05	PBS	ZN	69	0.639	ns
Streptococcus_sanguinis	-0.00188301	PBS	ZN	42	0.639	ns
Streptococcus_sanguinis	-0.00125563	PBS	SN	51	0.639	ns
Streptococcus_sanguinis	-0.00289812	ZN	SN	46	0.639	ns
Streptococcus_sp_HMSC062D07	0.000230706	ZN	SN	69	0.639	ns
Neisseria_sp_HMSC072F04	0.000227732	PBS	ZN	69	0.66	ns
Neisseria_sp_HMSC072F04	-7.83322e-05	ZN	SN	45	0.66	ns
Neisseria_sp_HMSC064F04	0.00012937	PBS	SN	18	0.673	ns
Neisseria_sp_HMSC064F04	-0.000208756	ZN	SN	11	0.673	ns
Capnocytophaga_gingivalis	-0.000326978	PBS	ZN	52	0.679	ns
Neisseria_sp_HMSC073G10	8.96775e-05	PBS	ZN	68	0.679	ns
Prevotella_sp_oral_taxon_473_str_F0040	0.000103074	PBS	ZN	68	0.679	ns
Rothia_aeria	0.000124698	ZN	SN	68	0.679	ns
Streptococcus_parasanguinis	-0.000156985	ZN	SN	46	0.681	ns
Neisseria_sp_GT4A_CT1	-9.04068e-05	ZN	SN	23	0.683	ns
Eikenella_corrodens	5.11833e-05	PBS	ZN	67	0.72	ns
Eikenella_corrodens	9.44881e-05	PBS	SN	69	0.72	ns
Streptococcus_gordonii	0.000672976	PBS	ZN	67	0.72	ns
Streptococcus_sp_263_SSPC	-0.000258677	ZN	SN	53	0.72	ns
Streptococcus_sp_NPS_308	-0.000119871	PBS	ZN	26	0.724	ns
Streptococcus_sp_NPS_308	-8.88159e-05	PBS	SN	35	0.724	ns
Streptococcus_sp_NPS_308	3.82513e-05	ZN	SN	44	0.724	ns
Neisseria_sp_HMSC072C05	0.000107292	PBS	ZN	58	0.754	ns
Fusobacterium_periodonticum	0.000436048	ZN	SN	65	0.804	ns
Prevotella_melaninogenica	-0.000167961	PBS	ZN	55	0.804	ns
Rothia_mucilaginosa	-0.000414419	PBS	SN	55	0.804	ns
Neisseria_sp_HMSC074B07	5.56214e-05	ZN	SN	25	0.813	ns
Neisseria_sp_HMSC15G01	0.000174992	ZN	SN	12	0.834	ns
Neisseria_sp_HMSC075C12	-0.000152785	PBS	ZN	28	0.838	ns
Neisseria_sp_HMSC075C12	0.000111031	PBS	SN	30	0.838	ns
Haemophilus_sp_HMSC068C11	2.99618e-05	ZN	SN	64	0.847	ns
Streptococcus_rubneri	1.513e-06	PBS	ZN	48	0.847	ns
Streptococcus_rubneri	-3.32348e-06	PBS	SN	56	0.847	ns
Streptococcus_rubneri	7.14365e-05	ZN	SN	71	0.847	ns
Neisseria_sp_HMSC070E12	0.00297396	PBS	ZN	6	0.855	ns
Neisseria_sp_HMSC070E12	0.00516299	PBS	SN	7	0.855	ns
Neisseria_sp_HMSC70E02	1.57122e-05	PBS	ZN	63	0.89	ns
Neisseria_sp_HMSC70E02	-2.39971e-05	PBS	SN	57	0.89	ns
Neisseria_sp_HMSC70E02	3.53076e-05	ZN	SN	67	0.89	ns
Prevotella_nanceiensis	-0.000193653	ZN	SN	57	0.89	ns
Rothia_dentocariosa	-0.000124225	PBS	ZN	53	0.89	ns
Rothia_dentocariosa	3.66695e-05	PBS	SN	63	0.89	ns
Rothia_dentocariosa	0.00017712	ZN	SN	69	0.89	ns
Neisseria_macacae	-5.75162e-05	PBS	ZN	46	0.898	ns
Neisseria_macacae	-2.73072e-05	PBS	SN	50	0.898	ns
Haemophilus_sputorum	2.55704e-05	PBS	ZN	62	0.934	ns
Haemophilus_sputorum	-6.07793e-06	PBS	SN	58	0.934	ns
Haemophilus_sputorum	-2.26193e-05	ZN	SN	56	0.934	ns
Neisseria_sp_HMSC064E01	-2.95098e-06	ZN	SN	58	0.934	ns
Neisseria_macacae	-5.0995e-06	ZN	SN	59	0.978	ns
Streptococcus_parasanguinis	-6.91375e-06	PBS	ZN	59	0.978	ns
Neisseria_perflava	5.68079e-05	PBS	ZN	28	1	ns
Neisseria_sp_HMSC059F02	0.00345408	ZN	SN	3	1	ns
Neisseria_sp_HMSC065D04	-7.11062e-06	PBS	ZN	45	1	ns
Neisseria_sp_HMSC065D04	-3.59891e-06	PBS	SN	52	1	ns
Neisseria_sp_HMSC065D04	6.5665e-05	ZN	SN	61	1	ns
Streptococcus_sp_HMSC062B01	0.000891002	PBS	ZN	13	1	ns
Streptococcus_sp_HMSC062B01	-0.000683605	PBS	SN	11	1	ns
Streptococcus_sp_HMSC062B01	-0.00113448	ZN	SN	7	1	ns
